# Supplementary material for: H1N1 G4 swine influenza T cell epitope analysis in swine and human vaccines and circulating strains uncovers potential risk to swine and humans
Source: Influenza Other Respir Viruses. 2022 Oct 25;17(1):e13058. doi: 10.1111/irv.13058 (PMC9835423; doi:10.1111/irv.13058)
Supplement: Supplementary file 2 — Table S1 A. H1 HA sequences of EU swIAV vaccine strains, swIAV strains circulating in the EU (from 1939–2018) and swIAV G4 virus strains that are included in the analysis. [file IRV-17-e13058-s003.xlsx]

## Sheet: Europe_Swine Strains
Supplementary Table 1A. H1 HA sequences of EU swIAV vaccine strains, swIAV strains circulating in the EU (from 1939-2018) and swIAV G4 virus strains that are included in the analysis.
#	FluID	Area	Isolation Year	Clade	Sum of Class I and Class II EpiCC Score
					BK00	HL03	Maximum
Vaccine (BK00)	EU053148	Bakum	2000	1B.1.2.1	0.11822	0.04168	0.11822
Vaccine (HL03)	EPI_ISL_13578	Haseluenne	2003	1C.2.2	0.04168	0.11272	0.11272
1	EPI_ISL_129449	Eire	1996	Other-Avian	0.04908	0.05174	0.1185
2	EPI_ISL_69959	Cambridge	1939	Other-Human	0.06876	0.04086	0.12254
3	EPI_ISL_231655	Siberia	2016	Other-Human	0.06944	0.03636	0.11646
4	EPI_ISL_314823	Siberia	2017	Other-Human	0.06834	0.03418	0.11596
5	EPI_ISL_153500	London	2013	1A.1	0.06006	0.04791	0.11488
6	EPI_ISL_129460	England	1986	1A.1-like	0.05031	0.04553	0.1099
7	EPI_ISL_14931	England	1986	1A.1-like	0.05031	0.04553	0.11017
8	EPI_ISL_153501	England	1986	1A.1-like	0.0501	0.04553	0.10978
9	EPI_ISL_129459	England	1990	1A.1-like	0.04954	0.0462	0.11159
10	EPI_ISL_129503	England	1990	1A.1-like	0.04785	0.0469	0.11192
11	EPI_ISL_129475	England	1993	1A.1-like	0.05059	0.046	0.10866
12	EPI_ISL_14932	England	1993	1A.1-like	0.05059	0.046	0.10866
13	EPI_ISL_278831	Italy	2015	1A.3.3.2	0.04409	0.03679	0.11172
14	EPI_ISL_304177	Republic of Ireland	2016	1A.3.3.2	0.04475	0.03395	0.11298
15	EPI_ISL_304188	Republic of Ireland	2016	1A.3.3.2	0.04525	0.03633	0.11042
16	EPI_ISL_501503	Serbia	2016	1A.3.3.2	0.04561	0.03677	0.11029
17	EPI_ISL_304251	England	2017	1A.3.3.2	0.0442	0.03833	0.11052
18	EPI_ISL_304254	Northern Ireland	2017	1A.3.3.2	0.04474	0.03854	0.10988
19	EPI_ISL_304266	Serbia	2017	1A.3.3.2	0.04155	0.03499	0.10365
20	EPI_ISL_502503	France	2018	1A.3.3.2	0.0455	0.03619	0.10972
21	EPI_ISL_502548	France	2018	1A.3.3.2	0.0458	0.03566	0.11121
22	EPI_ISL_171167	Morbihan	2010	1B.1.1	0.08543	0.04041	0.11973
23	EPI_ISL_79277	Germany	2009	1B.1.2.1	0.094	0.03806	0.11731
24	EPI_ISL_504745	Lohne	2011	1B.1.2.1	0.08558	0.03734	0.11841
25	EPI_ISL_129525	Italy	2001	1B.1.2.2	0.09899	0.03639	0.11882
26	EPI_ISL_502552	France	2006	1B.1.2.3	0.09271	0.0393	0.11715
27	EPI_ISL_195105	France	2010	1B.1.2.3	0.08236	0.03538	0.11882
28	EPI_ISL_502551	France	2010	1B.1.2.3	0.09194	0.04049	0.11861
29	EPI_ISL_205923	France	2011	1B.1.2.3	0.08964	0.03984	0.11923
30	EPI_ISL_195159	France	2012	1B.1.2.3	0.08896	0.03963	0.11935
31	EPI_ISL_205926	France	2012	1B.1.2.3	0.08896	0.03963	0.11935
32	EPI_ISL_170516	Arnsberg	1979	1C.1	0.05219	0.05912	0.11715
33	EPI_ISL_170517	Arnsberg	1979	1C.1	0.05549	0.06273	0.11871
34	EPI_ISL_1127	Netherlands	1980	1C.1	0.05566	0.05853	0.1177
35	EPI_ISL_170518	Marseille	1980	1C.1	0.05443	0.06475	0.1168
36	EPI_ISL_170519	Netherlands	1980	1C.1	0.05566	0.05853	0.11757
37	EPI_ISL_170521	Arnsberg	1981	1C.1	0.05458	0.06701	0.11771
38	EPI_ISL_170525	Potsdam	1981	1C.1	0.05496	0.06635	0.11757
39	EPI_ISL_170784	Italy	1981	1C.1	0.05376	0.06942	0.11782
40	EPI_ISL_70049	Germany	1981	1C.1	0.05376	0.06804	0.11819
41	EPI_ISL_129509	Finnistere	1982	1C.1	0.05456	0.06582	0.11818
42	EPI_ISL_1128	Italy	1987	1C.1	0.05297	0.07124	0.11655
43	EPI_ISL_68983	Italy	1987	1C.1	0.05142	0.07345	0.11722
44	EPI_ISL_68984	Italy	1987	1C.1	0.05297	0.07124	0.11753
45	EPI_ISL_504554	Schwerin	1989	1C.1	0.04872	0.06768	0.1151
46	EPI_ISL_15010	Germany	1991	1C.1	0.04697	0.07477	0.11509
47	EPI_ISL_129468	England	1992	1C.1	0.0467	0.0761	0.11486
48	EPI_ISL_129469	England	1992	1C.1	0.04468	0.07576	0.11606
49	EPI_ISL_129471	England	1992	1C.1	0.04644	0.07623	0.11492
50	EPI_ISL_1703	England	1992	1C.1	0.04644	0.07623	0.11471
51	EPI_ISL_199476	England	1992	1C.1	0.04697	0.07584	0.11621
52	EPI_ISL_129474	England	1993	1C.1	0.04592	0.07423	0.11445
53	EPI_ISL_14933	Schleswigholstein	1993	1C.1	0.04677	0.06817	0.11445
54	EPI_ISL_129485	England	1994	1C.1	0.04476	0.07245	0.1156
55	EPI_ISL_129487	England	1994	1C.1	0.04644	0.07563	0.11454
56	EPI_ISL_129501	England	1995	1C.1	0.04623	0.07463	0.11549
57	EPI_ISL_129502	England	1995	1C.1	0.04486	0.07504	0.11672
58	EPI_ISL_27800	Germany	1995	1C.1	0.04895	0.06321	0.11545
59	EPI_ISL_129496	England	1996	1C.1	0.04566	0.07328	0.1129
60	EPI_ISL_129455	England	1997	1C.1	0.0482	0.07421	0.11617
61	EPI_ISL_129464	England	1997	1C.1	0.04416	0.07427	0.11245
62	EPI_ISL_30694	Parma	1997	1C.1	0.05376	0.06804	0.11819
63	EPI_ISL_129467	England	1998	1C.1	0.04502	0.07492	0.11236
64	EPI_ISL_129473	England	1998	1C.1	0.04429	0.07453	0.11298
65	EPI_ISL_129499	England	1998	1C.1	0.04676	0.07626	0.11385
66	EPI_ISL_504556	Bakum	1998	1C.1	0.04833	0.06755	0.11429
67	EPI_ISL_129479	England	1999	1C.1	0.04399	0.07503	0.11433
68	EPI_ISL_129492	England	1999	1C.1	0.04906	0.07671	0.11447
69	EPI_ISL_129465	England	2000	1C.1	0.04959	0.07414	0.11818
70	EPI_ISL_129466	England	2000	1C.1	0.04933	0.07496	0.11706
71	EPI_ISL_129453	England	2001	1C.1	0.04707	0.07513	0.11629
72	EPI_ISL_129483	England	2001	1C.1	0.04989	0.07656	0.11572
73	EPI_ISL_129472	England	2002	1C.1	0.0451	0.07194	0.11345
74	EPI_ISL_129454	England	2003	1C.1	0.04698	0.07526	0.11524
75	EPI_ISL_129458	England	2004	1C.1	0.04556	0.07457	0.11512
76	EPI_ISL_129457	England	2005	1C.1	0.0423	0.07168	0.11673
77	EPI_ISL_129482	England	2005	1C.1	0.03877	0.05501	0.11447
78	EPI_ISL_129478	England	2006	1C.1	0.0455	0.06345	0.11529
79	EPI_ISL_129490	England	2006	1C.1	0.04414	0.07521	0.1153
80	EPI_ISL_129494	England	2006	1C.1	0.04497	0.06345	0.11538
81	EPI_ISL_199472	England	2006	1C.1	0.04414	0.07521	0.11492
82	EPI_ISL_129451	England	2007	1C.1	0.04524	0.06298	0.1142
83	EPI_ISL_195119	England	2007	1C.1	0.04534	0.06365	0.11525
84	EPI_ISL_88201	England	2010	1C.1	0.04523	0.06892	0.11827
85	EPI_ISL_195124	England	2011	1C.1	0.04641	0.06952	0.11831
86	EPI_ISL_195130	Scotland	2012	1C.1	0.04335	0.06849	0.11783
87	EPI_ISL_195168	England	2013	1C.1	0.04234	0.06667	0.11679
88	EPI_ISL_199469	Belgium	1979	1C.1-2-like	0.05512	0.05955	0.11939
89	EPI_ISL_170580	Hannover	1981	1C.1-2-like	0.05368	0.06664	0.1174
90	EPI_ISL_1129	Belgium	1983	1C.1-2-like	0.05393	0.06593	0.11887
91	EPI_ISL_199475	Belgium	1983	1C.1-2-like	0.05393	0.06657	0.11825
92	EPI_ISL_1130	Netherlands	1985	1C.1-2-like	0.05475	0.06604	0.11936
93	EPI_ISL_199471	Gent	1992	1C.1-2-like	0.04718	0.07394	0.11404
94	EPI_ISL_29097	Gent	1992	1C.1-2-like	0.04719	0.07446	0.11548
95	EPI_ISL_4499	Idt	1992	1C.1-2-like	0.0455	0.07232	0.11617
96	EPI_ISL_68836	Schleswigholstein	1992	1C.1-2-like	0.04616	0.07436	0.11436
97	EPI_ISL_95804	Italy	1994	1C.1-2-like	0.04604	0.07158	0.11449
98	EPI_ISL_129517	Oms	1995	1C.1-2-like	0.0468	0.06752	0.11553
99	EPI_ISL_129518	Oms	1995	1C.1-2-like	0.04482	0.06716	0.12066
100	EPI_ISL_199473	Gent	1995	1C.1-2-like	0.04629	0.0704	0.11504
101	EPI_ISL_29412	France	1995	1C.1-2-like	0.04556	0.06575	0.11543
102	EPI_ISL_504555	Bakum	1995	1C.1-2-like	0.04529	0.06555	0.11442
103	EPI_ISL_129521	Italy	1998	1C.1-2-like	0.0417	0.06408	0.11714
104	EPI_ISL_199470	Belgium	1998	1C.2	0.04587	0.07694	0.11731
105	EPI_ISL_29282	Belgium	1998	1C.2	0.04587	0.0776	0.11713
106	EPI_ISL_504572	Grossharie	2005	1C.2	0.04032	0.07922	0.11607
107	EPI_ISL_504640	Homberg	2008	1C.2	0.03599	0.07208	0.11154
108	EPI_ISL_148683	Finland	2009	1C.2	0.03644	0.07079	0.11257
109	EPI_ISL_504689	Harsefeld	2009	1C.2	0.03592	0.07083	0.11909
110	EPI_ISL_504690	Brakel	2009	1C.2	0.03592	0.07174	0.11907
111	EPI_ISL_504691	Horneburg	2009	1C.2	0.03592	0.07174	0.11907
112	EPI_ISL_504692	Borken	2009	1C.2	0.03528	0.07067	0.11941
113	EPI_ISL_195042	Denmark	2011	1C.2	0.04282	0.07175	0.1138
114	EPI_ISL_195046	Denmark	2011	1C.2	0.03526	0.07016	0.11898
115	EPI_ISL_195109	Italy	2011	1C.2	0.04568	0.07264	0.11679
116	EPI_ISL_504742	Wasserleben	2011	1C.2	0.03853	0.07099	0.11485
117	EPI_ISL_195053	Denmark	2012	1C.2	0.04217	0.07409	0.11884
118	EPI_ISL_278924	Italy	2012	1C.2	0.03696	0.06801	0.11535
119	EPI_ISL_278902	Italy	2013	1C.2	0.0454	0.07127	0.11651
120	EPI_ISL_278911	Italy	2013	1C.2	0.04447	0.0713	0.11698
121	EPI_ISL_504817	Kleinwanzleben	2013	1C.2	0.04231	0.08441	0.11847
122	EPI_ISL_245726	Germany	2014	1C.2	0.03799	0.07012	0.11264
123	EPI_ISL_278882	Italy	2014	1C.2	0.04519	0.07202	0.11728
124	EPI_ISL_278834	Italy	2015	1C.2	0.04429	0.06866	0.11769
125	EPI_ISL_278837	Italy	2015	1C.2	0.0458	0.06868	0.11637
126	EPI_ISL_129447	Bieganow	2001	1C.2-like	0.03866	0.08392	0.11113
127	EPI_ISL_130439	Tatarstan	2009	1C.2.1	0.04375	0.07926	0.11802
128	EPI_ISL_304092	Czechrepublic	2017	1C.2.1	0.0438	0.07152	0.11483
129	EPI_ISL_501507	Serbia	2017	1C.2.1	0.04232	0.07223	0.1167
130	EPI_ISL_501508	Serbia	2017	1C.2.1	0.03823	0.06939	0.1138
131	EPI_ISL_502495	France	2018	1C.2.1	0.04065	0.0784	0.11512
132	EPI_ISL_502518	France	2018	1C.2.1	0.0415	0.07167	0.11453
133	EPI_ISL_502522	France	2018	1C.2.1	0.04335	0.07293	0.11877
134	EPI_ISL_502531	France	2018	1C.2.1	0.04102	0.07456	0.11577
135	EPI_ISL_308752	Belzig	2001	1C.2.2	0.0448	0.0957	0.11455
136	EPI_ISL_86165	Belzig	2001	1C.2.2	0.0448	0.09518	0.11457
137	EPI_ISL_13578	Haseluenne	2003	1C.2.2	0.04168	0.11272	0.11272
138	EPI_ISL_5203	Spain	2003	1C.2.2	0.0422	0.09542	0.11351
139	EPI_ISL_504558	Gablingen	2004	1C.2.2	0.04168	0.11272	0.11272
140	EPI_ISL_504584	Brakel	2005	1C.2.2	0.04512	0.08647	0.11532
141	EPI_ISL_195059	Spain	2012	1C.2.2	0.04402	0.07775	0.11795
142	EPI_ISL_304065	Netherlands	2016	1C.2.2	0.04323	0.07913	0.11364
143	EPI_ISL_304138	France	2016	1C.2.2	0.04308	0.07603	0.11483
144	EPI_ISL_304202	Germany	2016	1C.2.2	0.04556	0.07444	0.11566
145	EPI_ISL_129448	Brno	2000	1C.2.2-3-like	0.04394	0.09138	0.11456
146	EPI_ISL_129515	Illeetvilaine	1999	1C.2.3	0.04394	0.09144	0.11528
147	EPI_ISL_2481	Illeetvilaine	1999	1C.2.3	0.04395	0.09144	0.11528
148	EPI_ISL_129529	Lutol	2000	1C.2.3	0.04368	0.09086	0.1135
149	EPI_ISL_129516	Cotesdarmor	2002	1C.2.3	0.04382	0.08954	0.11486
150	EPI_ISL_129511	Finnistere	2004	1C.2.3	0.04264	0.08423	0.11235
A	MN416609	Heilongjiang	2016	1C.2.3	0.04613	0.0818	0.11549
B	MN416627	Jilin	2016	1C.2.3	0.04346	0.0758	0.11671
C	MN416643	Shandong	2016	1C.2.3	0.04613	0.08104	0.11524
D	MN416596	Hebei	2017	1C.2.3	0.04275	0.07766	0.1142
E	MN416586	Anhui	2018	1C.2.3	0.03968	0.07247	0.11837
F	MN416589	Beijing	2018	1C.2.3	0.03987	0.07626	0.11782
G	MN416620	Henan	2018	1C.2.3	0.04801	0.07572	0.11708
H	MN416626	Jiangsu	2018	1C.2.3	0.03968	0.07266	0.11778

## Sheet: United States_Swine Strains
Supplementary Table 1B. H1 HA sequences of US swIAV vaccine strains, swIAV strains circulating in the US (from 1939-2020) and swIAV G4 virus strains that are included in the analysis.
#	FluID	Area	Isolation Year	Clade	Sum of Class I and Class II EpiCC Score
					FSXP/IA00	FSXP/OK08	FSPDM/CA09	COBRA/P1	COBRA/SW1	COBRA/SW2	Maximum
Vaccine (IA00)	FSXP/IA00	Iowa	2000	Gamma2	0.11283	0.04948	0.08363	-	-	-	0.11283
Vaccine (OK08)	FSXP/OK08	Oklahoma	2008	Delta1	0.04948	0.11585	0.04593	-	-	-	0.11585
Vaccine (CA09)	EPI_ISL_393964	California	2009	PDM-09	0.08363	0.04593	0.10989	-	-	-	0.10989
Vaccine (P1)	COBRA/P1	-	-	-	-	-	-	0.1187	0.07701	0.06862	0.1187
Vaccine (SW1)	COBRA/SW1	-	-	-	-	-	-	0.07701	0.11834	0.08467	0.11834
Vaccine (SW2)	COBRA/SW2	-	-	-	-	-	-	0.06862	0.08467	0.11375	0.11375
1	EPI_ISL_13462	Iowa	1930	Alpha	0.05635	0.05143	0.0512	0.06991	0.06126	0.06585	0.113
2	EPI_ISL_7899	Ohio	1935	Alpha	0.0644	0.05071	0.05844	0.0712	0.06173	0.06991	0.1135
3	EPI_ISL_69966	Jamesburg	1942	Alpha	0.05927	0.0581	0.05778	0.07685	0.06988	0.07469	0.11623
4	EPI_ISL_69962	Iowa	1945	Alpha	0.0597	0.05447	0.05532	0.07384	0.06612	0.07236	0.11462
5	EPI_ISL_13464	Wisconsin	1968	Alpha	0.06972	0.04554	0.06038	0.05942	0.05848	0.07595	0.11218
6	EPI_ISL_7136	Wisconsin	1970	Alpha	0.07374	0.04804	0.06405	0.06129	0.06063	0.07905	0.11031
7	EPI_ISL_7133	Wisconsin	1971	Alpha	0.07733	0.05198	0.06677	0.06585	0.06491	0.08334	0.11077
8	EPI_ISL_258640	Iowa	1973	Alpha	0.05484	0.05449	0.0533	0.07158	0.06633	0.07	0.11744
9	EPI_ISL_69964	Iowa	1973	Alpha	0.07739	0.05232	0.06741	0.06619	0.06525	0.08233	0.11071
10	EPI_ISL_7127	Minnesota	1979	Alpha	0.0781	0.04952	0.06533	0.0625	0.06348	0.08032	0.1114
11	EPI_ISL_7134	Wisconsin	1980	Alpha	0.07809	0.04918	0.06563	0.06194	0.06395	0.08009	0.11267
12	EPI_ISL_7121	Iowa	1985	Alpha	0.08546	0.05253	0.07159	0.06509	0.06697	0.08508	0.11379
13	EPI_ISL_7122	Iowa	1985	Alpha	0.08546	0.05253	0.07159	0.06509	0.06697	0.08508	0.11379
14	EPI_ISL_7926	Iowa	1985	Alpha	0.08546	0.05253	0.07159	0.06509	0.06697	0.08508	0.11379
15	EPI_ISL_8086	Iowa	1986	Alpha	0.083	0.05212	0.06875	0.06481	0.06656	0.08226	0.11459
16	EPI_ISL_25045	Memphis	1990	Alpha	0.09593	0.05151	0.07874	0.05892	0.06604	0.08464	0.11156
17	EPI_ISL_7141	Maryland	1991	Alpha	0.09593	0.05151	0.07874	0.05892	0.06604	0.08464	0.11156
18	EPI_ISL_7882	Iowa	1991	Alpha	0.09523	0.05151	0.07909	0.05961	0.06535	0.08393	0.11199
19	EPI_ISL_8085	California	1991	Alpha	0.09159	0.05151	0.0762	0.05892	0.0649	0.08169	0.11121
20	EPI_ISL_1507	Wisconsin	1997	Alpha	0.08101	0.04534	0.06624	0.05557	0.05749	0.07545	0.11431
21	EPI_ISL_1508	Wisconsin	1997	Alpha	0.08235	0.04561	0.06757	0.05584	0.05818	0.07613	0.11428
22	EPI_ISL_1513	Wisconsin	1997	Alpha	0.08613	0.05102	0.07208	0.05771	0.06403	0.08101	0.11342
23	EPI_ISL_1514	Wisconsin	1997	Alpha	0.08613	0.05102	0.07208	0.05771	0.06403	0.08101	0.11342
24	EPI_ISL_1516	Wisconsin	1998	Alpha	0.08172	0.0481	0.06828	0.05602	0.06046	0.07819	0.11383
25	EPI_ISL_7773	Wisconsin	1957	Alpha	0.07101	0.04895	0.06178	0.06419	0.0613	0.07619	0.11212
26	EPI_ISL_69961	Illinois	1963	Alpha	0.05789	0.0323	0.0469	0.04507	0.04246	0.05951	0.10609
27	EPI_ISL_7775	Wisconsin	1966	Alpha	0.07188	0.04796	0.06219	0.06195	0.06063	0.07691	0.11277
28	EPI_ISL_7774	Wisconsin	1967	Alpha	0.07001	0.04895	0.06151	0.06092	0.06162	0.07617	0.10986
29	EPI_ISL_7124	Illinois	1975	Alpha	0.0792	0.05232	0.0691	0.0652	0.06525	0.08231	0.11017
30	EPI_ISL_7131	Tennessee	1975	Alpha	0.0792	0.05232	0.0691	0.0652	0.06525	0.08231	0.11017
31	EPI_ISL_69970	New Jersey	1976	Alpha	0.07372	0.05212	0.06757	0.06351	0.0644	0.07937	0.11139
32	EPI_ISL_7119	Tennessee	1977	Alpha	0.07531	0.04811	0.06613	0.0602	0.06092	0.07907	0.112
33	EPI_ISL_7128	Nebraska	1977	Alpha	0.07725	0.04952	0.06571	0.06214	0.06219	0.0798	0.11162
34	EPI_ISL_7533	Tennessee	1977	Alpha	0.07531	0.04811	0.06613	0.0602	0.06092	0.07907	0.112
35	EPI_ISL_7901	Tennessee	1978	Alpha	0.07738	0.04952	0.06613	0.06227	0.06232	0.08048	0.112
36	EPI_ISL_7927	Tennessee	1978	Alpha	0.07664	0.04931	0.0654	0.06207	0.06212	0.07961	0.11206
37	EPI_ISL_7928	Tennessee	1978	Alpha	0.0765	0.04984	0.0655	0.06083	0.06264	0.07983	0.11262
38	EPI_ISL_8040	Tennessee	1978	Alpha	0.07671	0.05061	0.06613	0.0616	0.06342	0.08171	0.11255
39	EPI_ISL_7137	Wisconsin	1980	Alpha	0.07604	0.04858	0.06437	0.06067	0.06138	0.07766	0.11208
40	EPI_ISL_7138	Wisconsin	1980	Alpha	0.07604	0.04858	0.06437	0.06067	0.06138	0.07766	0.11208
41	EPI_ISL_7139	Wisconsin	1980	Alpha	0.07604	0.04858	0.06437	0.06067	0.06138	0.0774	0.11095
42	EPI_ISL_7536	Wisconsin	1980	Alpha	0.07549	0.04816	0.06397	0.06013	0.06098	0.07725	0.11193
43	EPI_ISL_7140	Kansas	1987	Alpha	0.08756	0.05094	0.07286	0.06204	0.06587	0.08399	0.11252
44	EPI_ISL_7271	Iowa	1987	Alpha	0.08516	0.04855	0.07046	0.05965	0.06348	0.0816	0.11346
45	EPI_ISL_14618	Indiana	1988	Alpha	0.09029	0.0493	0.0749	0.0575	0.06429	0.08268	0.11111
46	EPI_ISL_30058	Wisconsin	1988	Alpha	0.09094	0.05237	0.0753	0.06056	0.06736	0.08574	0.1114
47	EPI_ISL_30059	Indiana	1988	Alpha	0.09042	0.04943	0.07503	0.05763	0.06442	0.08281	0.11111
48	EPI_ISL_68920	Indiana	1988	Alpha	0.09042	0.04943	0.07503	0.05763	0.06442	0.08281	0.11111
49	EPI_ISL_7123	Iowa	1988	Alpha	0.09109	0.05277	0.0757	0.06095	0.06776	0.08614	0.11137
50	EPI_ISL_7135	Wisconsin	1988	Alpha	0.09094	0.05237	0.0753	0.06056	0.06736	0.08574	0.1114
51	EPI_ISL_7272	Iowa	1988	Alpha	0.08854	0.0525	0.07362	0.06068	0.06727	0.0836	0.11248
52	EPI_ISL_190243	Iowa	1992	Alpha	0.08733	0.05263	0.07245	0.06082	0.06721	0.08348	0.11197
53	EPI_ISL_1509	Wisconsin	1997	Alpha	0.08462	0.04806	0.07057	0.05483	0.06341	0.0798	0.11084
54	EPI_ISL_1510	Wisconsin	1997	Alpha	0.08505	0.04743	0.07057	0.05421	0.06279	0.07917	0.1101
55	EPI_ISL_1511	Wisconsin	1997	Alpha	0.08401	0.04758	0.06996	0.05434	0.06292	0.07932	0.1114
56	EPI_ISL_1512	Wisconsin	1997	Alpha	0.08462	0.04806	0.07057	0.05483	0.06341	0.0798	0.11084
57	EPI_ISL_1515	Wisconsin	1998	Alpha	0.08462	0.04806	0.07057	0.05483	0.06341	0.0798	0.11084
58	EPI_ISL_151614	Missouri	2003	Alpha	0.08131	0.04561	0.06664	0.05568	0.05967	0.07435	0.11021
59	EPI_ISL_92303	Missouri	2004	Alpha	0.07938	0.04561	0.06514	0.05595	0.05967	0.07273	0.10947
60	EPI_ISL_8009	Iowa	1987	Alpha	0.0822	0.05322	0.06975	0.06402	0.06753	0.08513	0.11445
61	EPI_ISL_14509	Nebraska	1992	Alpha	0.07789	0.05076	0.06788	0.06157	0.06426	0.08059	0.1138
62	EPI_ISL_151256	Oklahoma	2004	Alpha	0.07441	0.05178	0.06315	0.05955	0.06435	0.07861	0.11441
63	EPI_ISL_151615	Colorado	2004	Alpha	0.07441	0.05178	0.06315	0.05941	0.06435	0.07861	0.11414
64	EPI_ISL_96920	Minnesota	2008	Alpha	0.06658	0.04425	0.05861	0.0503	0.05635	0.07139	0.11168
65	EPI_ISL_188516	Minnesota	2009	Alpha	0.0661	0.04372	0.05843	0.04859	0.05651	0.07073	0.11165
66	EPI_ISL_372560	Minnesota	2019	Alpha	0.05383	0.04436	0.04937	0.05039	0.05349	0.0598	0.1203
67	EPI_ISL_95807	North Carolina	2000	Beta	0.07919	0.0472	0.06962	0.05576	0.06104	0.07997	0.11155
68	EPI_ISL_13468	North Carolina	2002	Beta	0.08294	0.04927	0.07256	0.05582	0.06299	0.08226	0.11194
69	EPI_ISL_83313	Iowa	2002	Beta	0.0822	0.04846	0.07314	0.05514	0.06198	0.08124	0.111
70	EPI_ISL_83316	Iowa	2002	Beta	0.0822	0.04846	0.07314	0.05514	0.06198	0.08124	0.111
71	EPI_ISL_151213	Nebraska	2003	Beta	0.07606	0.04411	0.06764	0.04968	0.05664	0.07315	0.11199
72	EPI_ISL_151601	Arkansas	2003	Beta	0.07931	0.04928	0.07157	0.05545	0.06148	0.08134	0.11216
73	EPI_ISL_151611	North Carolina	2003	Beta	0.0751	0.04929	0.06692	0.05545	0.06127	0.07666	0.11364
74	EPI_ISL_151649	North Carolina	2003	Beta	0.07748	0.0474	0.06982	0.05369	0.05926	0.07775	0.11165
75	EPI_ISL_30372	North Carolina	2003	Beta	0.07278	0.05041	0.06616	0.05527	0.06112	0.07534	0.11255
76	EPI_ISL_83305	Iowa	2003	Beta	0.07723	0.04748	0.06948	0.05364	0.05968	0.07953	0.11169
77	EPI_ISL_83307	Iowa	2003	Beta	0.07954	0.0486	0.07234	0.05459	0.06154	0.08093	0.11126
78	EPI_ISL_151259	North Carolina	2004	Beta	0.07548	0.04903	0.068	0.05545	0.06122	0.07704	0.11317
79	EPI_ISL_151263	North Carolina	2004	Beta	0.0788	0.04929	0.07148	0.05545	0.06109	0.08096	0.11313
80	EPI_ISL_91942	Minnesota	2004	Beta	0.07946	0.04831	0.06983	0.05378	0.0617	0.07765	0.11455
81	EPI_ISL_151621	Arkansas	2005	Beta	0.07566	0.04667	0.06942	0.05218	0.05886	0.07872	0.11252
82	EPI_ISL_150847	Virginia	2006	Beta	0.0677	0.04523	0.06137	0.05126	0.05588	0.07178	0.11221
83	EPI_ISL_150890	Kentucky	2008	Beta	0.07382	0.04712	0.06559	0.05327	0.05769	0.07451	0.11281
84	EPI_ISL_129812	South Dakota	2012	Beta	0.07172	0.04176	0.06261	0.04563	0.05271	0.06708	0.11281
85	EPI_ISL_131139	Nebraska	2012	Beta	0.06994	0.04569	0.06494	0.05084	0.0575	0.07293	0.11109
86	EPI_ISL_133013	South Dakota	2012	Beta	0.06651	0.03998	0.0586	0.04341	0.0489	0.06186	0.11393
87	EPI_ISL_147734	Illinois	2013	Beta	0.07034	0.04548	0.06414	0.05123	0.0561	0.072	0.11737
88	EPI_ISL_150662	Illinois	2013	Beta	0.06994	0.04548	0.06414	0.05084	0.0561	0.07161	0.1163
89	EPI_ISL_150666	Illinois	2013	Beta	0.07008	0.04466	0.06414	0.05044	0.05584	0.07174	0.11604
90	EPI_ISL_151715	Illinois	2013	Beta	0.06994	0.04548	0.06435	0.05084	0.0561	0.07182	0.11704
91	EPI_ISL_154614	Illinois	2013	Beta	0.06969	0.04527	0.06393	0.05102	0.05545	0.07135	0.11726
92	EPI_ISL_165172	Minnesota	2014	Beta	0.06494	0.04418	0.06274	0.04673	0.05213	0.06714	0.11708
93	EPI_ISL_167192	Illinois	2014	Beta	0.07214	0.04548	0.06637	0.05123	0.05631	0.07381	0.11611
94	EPI_ISL_328391	South Dakota	2018	Beta	0.07013	0.04686	0.06834	0.05356	0.05566	0.07213	0.11645
95	EPI_ISL_150940	Illinois	2009	Delta-Like	0.04975	0.08586	0.04681	0.07511	0.08089	0.06297	0.11964
96	EPI_ISL_201416	North Carolina	2015	Delta2	0.04584	0.07805	0.04308	0.06495	0.06882	0.05704	0.11686
97	EPI_ISL_388921	Ohio	2017	Delta2	0.04853	0.07473	0.0464	0.06276	0.06558	0.05413	0.11815
98	EPI_ISL_300556	Minnesota	2018	Delta2	0.04054	0.07188	0.03806	0.06046	0.06728	0.0504	0.1197
99	EPI_ISL_393502	North Carolina	2019	Delta2	0.04414	0.06972	0.0391	0.06333	0.06781	0.05095	0.1214
100	EPI_ISL_503975	Iowa	2020	Delta2	0.04088	0.07396	0.0384	0.06213	0.06814	0.05209	0.12149
101	EPI_ISL_151609	Kentucky	2003	Gamma-PDM-09-Like	0.08408	0.04475	0.08035	0.05175	0.05541	0.07323	0.10827
102	EPI_ISL_30368	North Carolina	2003	Gamma2	0.08529	0.0446	0.07214	0.05312	0.05618	0.07061	0.10998
103	EPI_ISL_30379	North Carolina	2003	Gamma2	0.08595	0.04297	0.07278	0.05213	0.05461	0.07127	0.10838
104	EPI_ISL_150705	Tennessee	2004	Gamma2	0.08481	0.04262	0.0729	0.05088	0.05381	0.07005	0.10824
105	EPI_ISL_151607	Texas	2003	Gamma2	0.10225	0.04793	0.08258	0.05502	0.06219	0.07975	0.11123
106	EPI_ISL_151616	Oklahoma	2004	Gamma2	0.09554	0.04495	0.0776	0.05271	0.05873	0.07565	0.11372
107	EPI_ISL_139681	Southdakota	2013	Gamma2	0.08347	0.04262	0.07111	0.04721	0.05702	0.07184	0.10947
108	EPI_ISL_95802	North Carolina	2002	Gamma2	0.08865	0.04713	0.07806	0.05243	0.06099	0.0759	0.11033
109	EPI_ISL_30375	North Carolina	2003	Gamma2	0.09713	0.04828	0.08149	0.05339	0.06226	0.07982	0.11251
110	EPI_ISL_96929	Illinois	2003	Gamma2	0.08875	0.04548	0.07639	0.05093	0.05796	0.07388	0.10879
111	EPI_ISL_190217	Minnesota	2004	Gamma2	0.09533	0.04842	0.08163	0.05332	0.06231	0.07981	0.11222
112	EPI_ISL_151625	Minnesota	2005	Gamma2	0.0902	0.04392	0.07741	0.04861	0.05619	0.07385	0.11351
113	EPI_ISL_13466	Minnesota	1999	Gamma2-Beta-Like	0.08855	0.04724	0.07191	0.05345	0.05878	0.07713	0.11316
114	EPI_ISL_258636	Iowa	1999	Gamma2-Beta-Like	0.08371	0.04618	0.07054	0.05386	0.05689	0.07473	0.11431
115	EPI_ISL_326810	Iowa	2018	Gamma2-Beta-Like	0.08519	0.04386	0.06855	0.05035	0.05542	0.07337	0.11405
116	EPI_ISL_327632	Illinois	2018	Gamma2-Beta-Like	0.08856	0.04737	0.0713	0.05398	0.05892	0.07665	0.11409
117	EPI_ISL_327633	South Dakota	2018	Gamma2-Beta-Like	0.08855	0.04724	0.07191	0.05371	0.05878	0.07673	0.11356
118	EPI_ISL_327638	Nebraska	2018	Gamma2-Beta-Like	0.08787	0.04592	0.07157	0.05279	0.05747	0.07555	0.11448
119	EPI_ISL_328167	Oklahoma	2018	Gamma2-Beta-Like	0.08855	0.04724	0.07191	0.05345	0.05878	0.07713	0.11316
120	EPI_ISL_376698	Iowa	2018	Gamma2-Beta-Like	0.08713	0.04724	0.07048	0.05345	0.05878	0.07713	0.11316
121	EPI_ISL_379418	Ohio	2018	Gamma2-Beta-Like	0.08558	0.04426	0.06973	0.04968	0.05581	0.07416	0.11436
122	EPI_ISL_379933	Iowa	2018	Gamma2-Beta-Like	0.08855	0.04724	0.07191	0.05371	0.05878	0.07673	0.11406
123	EPI_ISL_389802	Nebraska	2018	Gamma2-Beta-Like	0.08822	0.04724	0.07144	0.05371	0.05878	0.07687	0.11357
124	EPI_ISL_389808	Nebraska	2018	Gamma2-Beta-Like	0.08855	0.04724	0.07191	0.05371	0.05878	0.07673	0.11356
125	EPI_ISL_389819	Ohio	2018	Gamma2-Beta-Like	0.08855	0.04724	0.07191	0.05345	0.05878	0.07713	0.11316
126	EPI_ISL_389820	Nebraska	2018	Gamma2-Beta-Like	0.08813	0.04668	0.07149	0.05316	0.05822	0.07632	0.11445
127	EPI_ISL_389821	Nebraska	2018	Gamma2-Beta-Like	0.08855	0.04724	0.07191	0.05345	0.05878	0.07713	0.11366
128	EPI_ISL_366615	Iowa	2019	Gamma2-Beta-Like	0.08855	0.04724	0.07191	0.05345	0.05878	0.07713	0.11316
129	EPI_ISL_368761	Iowa	2019	Gamma2-Beta-Like	0.08716	0.04724	0.07052	0.0534	0.05726	0.07561	0.11298
130	EPI_ISL_370241	Indiana	2019	Gamma2-Beta-Like	0.08607	0.04724	0.07007	0.05345	0.05878	0.07736	0.11292
131	EPI_ISL_370243	Illinois	2019	Gamma2-Beta-Like	0.08701	0.0463	0.07038	0.05278	0.05785	0.0758	0.11294
132	EPI_ISL_373524	Nebraska	2019	Gamma2-Beta-Like	0.08769	0.04611	0.07065	0.0522	0.05766	0.07536	0.11397
133	EPI_ISL_373542	Ohio	2019	Gamma2-Beta-Like	0.08607	0.04724	0.07007	0.05345	0.05878	0.07736	0.11292
134	EPI_ISL_389839	Texas	2019	Gamma2-Beta-Like	0.08384	0.04532	0.07023	0.05359	0.05539	0.07331	0.11439
135	EPI_ISL_396966	California	2019	Gamma2-Beta-Like	0.08255	0.0465	0.0683	0.05477	0.05657	0.07408	0.11426
136	EPI_ISL_505615	South Dakota	2019	Gamma2-Beta-Like	0.0863	0.04724	0.07088	0.05357	0.05912	0.07734	0.11332
137	EPI_ISL_505718	Indiana	2019	Gamma2-Beta-Like	0.08607	0.04724	0.07007	0.05345	0.05878	0.07736	0.11292
138	EPI_ISL_504130	North Carolina	2020	Gamma2-Beta-Like	0.08855	0.04724	0.07191	0.05371	0.05878	0.07673	0.11356
139	EPI_ISL_504149	Minnesota	2020	Gamma2-Beta-Like	0.08855	0.04724	0.07191	0.05345	0.05878	0.07713	0.11316
140	EPI_ISL_83486	Iowa	2009	PDM-09	0.06488	0.04767	0.07788	0.04884	0.05052	0.06175	0.11243
141	EPI_ISL_90369	North Carolina	2010	PDM-09	0.07718	0.04224	0.09626	0.04804	0.05243	0.06952	0.10988
142	EPI_ISL_148315	Iowa	2013	PDM-09	0.07194	0.041	0.08688	0.04529	0.05241	0.06576	0.1097
143	EPI_ISL_148519	Illinois	2013	PDM-09	0.07074	0.04154	0.08281	0.0451	0.05252	0.06482	0.10872
144	EPI_ISL_148521	Illinois	2013	PDM-09	0.07193	0.041	0.08688	0.04529	0.05241	0.06576	0.1097
145	EPI_ISL_154318	Illinois	2013	PDM-09	0.06888	0.03934	0.08331	0.04371	0.05042	0.06346	0.108
146	EPI_ISL_281234	Minnesota	2017	PDM-09	0.07318	0.04256	0.08563	0.04824	0.05275	0.06328	0.11424
147	EPI_ISL_327797	Iowa	2018	PDM-09	0.07041	0.04411	0.08149	0.0493	0.05462	0.06181	0.11556
148	EPI_ISL_328475	Iowa	2018	PDM-09	0.06682	0.04157	0.0772	0.04888	0.04887	0.05893	0.11282
149	EPI_ISL_329223	South Dakota	2018	PDM-09	0.06684	0.04411	0.0775	0.04833	0.05309	0.05926	0.11719
150	EPI_ISL_501489	Georgia	2013	PDM-09	0.06883	0.04204	0.0802	0.04693	0.04971	0.06123	0.11171
A	MN416609	Heilongjiang	2016	Other	0.04027	0.04524	0.03877	0.05227	0.04824	0.04824	0.11549
B	MN416627	Jilin	2016	Other	0.03889	0.04369	0.03725	0.05074	0.04559	0.04546	0.11671
C	MN416643	Shandong	2016	Other	0.04027	0.04524	0.03877	0.05227	0.04824	0.04824	0.11524
D	MN416596	Hebei	2017	Other	0.03689	0.04186	0.03539	0.04889	0.04486	0.04487	0.1142
E	MN416586	Anhui	2018	Other	0.03778	0.0371	0.03772	0.04678	0.04296	0.0435	0.11837
F	MN416589	Beijing	2018	Other	0.0375	0.03802	0.03691	0.04657	0.04313	0.04367	0.11782
G	MN416620	Henan	2018	Other	0.0418	0.04674	0.04024	0.05523	0.04995	0.04806	0.11708
H	MN416626	Jiangsu	2018	Other	0.03778	0.0371	0.03772	0.04626	0.04296	0.04351	0.11778

## Sheet: United States_Human Strains
Supplementary Table 1C. H1 HA sequences of human IAV vaccine strains, human IAV strains circulating in the US (from 2008-2010 and 2019-2020) and swIAV G4 virus strains that are included in the analysis.
#	FluID	Area	Isolation Year	Clade	Sum of Class I and Class II EpiCC Score
					BR07	CA09	MI15	BR18	GDMN19	COBRA/P1	COBRA/X3	COBRA/X6	Maximum
Vaccine (BR07)	KF009550	Brisbane	2007	Delta-Like	0.13014	0.05241	0.05101	0.05408	0.05225	-	-	-	0.13014
Vaccine (CA09)	GB_CY121680	California	2009	PDM-09	0.05241	0.12512	0.11036	0.10032	0.103	-	-	-	0.12512
Vaccine (MI15)	GB_KU933493	Michigan	2015	PDM-09	0.05101	0.11036	0.12567	0.11431	0.11668	-	-	-	0.12567
Vaccine (BR18)	EPI_ISL_410633	Brisbane	2018	PDM-09	0.05408	0.10032	0.11431	0.12323	0.11863	-	-	-	0.12323
Vaccine (GDMN19)	EPI_ISL_419003	GuangDong Maonan	2019	PDM-09	0.05225	0.103	0.11668	0.11863	0.12515	-	-	-	0.12515
Vaccine (P1)	COBRA/P1	-	-	-	-	-	-	-	-	0.13432	0.09052	0.08279	0.13432
Vaccine (X3)	COBRA/X3	-	-	-	-	-	-	-	-	0.09052	0.12534	0.10881	0.12534
Vaccine (X6)	COBRA/X6	-	-	-	-	-	-	-	-	0.08279	0.10881	0.12692	0.12692
1	EPI_ISL_15564	Pennsylvania	2008	Delta-Like	0.12253	0.05325	0.05185	0.05492	0.05309	0.07799	0.09787	0.11299	0.13041
2	EPI_ISL_15875	Newmexico	2008	Delta-Like	0.12438	0.0539	0.0525	0.05556	0.05373	0.07921	0.09909	0.11515	0.13171
3	EPI_ISL_15881	Pennsylvania	2008	Delta-Like	0.11898	0.05258	0.05117	0.05424	0.05241	0.07475	0.09464	0.11088	0.12972
4	EPI_ISL_15887	New Jersey	2008	Delta-Like	0.12438	0.0539	0.0525	0.05556	0.05373	0.07921	0.09909	0.11515	0.13208
5	EPI_ISL_160905	New York	2008	Delta-Like	0.12261	0.05429	0.05288	0.05595	0.05412	0.08016	0.09797	0.11422	0.13175
6	EPI_ISL_160907	New York	2008	Delta-Like	0.12261	0.05429	0.05288	0.05595	0.05412	0.08016	0.09797	0.11422	0.13175
7	EPI_ISL_160908	New York	2008	Delta-Like	0.11886	0.05029	0.04906	0.05213	0.05031	0.07319	0.09309	0.10932	0.13258
8	EPI_ISL_160910	New York	2008	Delta-Like	0.12097	0.0539	0.0525	0.05556	0.05373	0.07921	0.09979	0.11603	0.13184
9	EPI_ISL_160912	New York	2008	Delta-Like	0.12375	0.0539	0.0525	0.05556	0.05373	0.07921	0.09909	0.11421	0.13079
10	EPI_ISL_160913	New York	2008	Delta-Like	0.12162	0.0539	0.0525	0.05556	0.05373	0.07921	0.10006	0.11631	0.13114
11	EPI_ISL_160920	New York	2008	Delta-Like	0.12298	0.05372	0.05231	0.05538	0.05355	0.07731	0.09721	0.11344	0.13133
12	EPI_ISL_160922	New York	2008	Delta-Like	0.12393	0.05296	0.05156	0.05463	0.0528	0.07923	0.09815	0.11439	0.13204
13	EPI_ISL_160925	New York	2008	Delta-Like	0.12487	0.0539	0.0525	0.05556	0.05373	0.07921	0.09909	0.11534	0.13134
14	EPI_ISL_160926	New York	2008	Delta-Like	0.12487	0.0539	0.0525	0.05556	0.05373	0.07921	0.09909	0.11534	0.13134
15	EPI_ISL_19072	Colorado	2008	Delta-Like	0.1241	0.05343	0.05173	0.0548	0.05298	0.07843	0.09832	0.11456	0.13247
16	EPI_ISL_19074	Alaska	2008	Delta-Like	0.11898	0.05181	0.05041	0.05301	0.05119	0.07606	0.09531	0.10967	0.13496
17	EPI_ISL_19076	Idaho	2008	Delta-Like	0.12438	0.0539	0.0525	0.05556	0.05373	0.07921	0.0991	0.11515	0.13164
18	EPI_ISL_19078	Maryland	2008	Delta-Like	0.12192	0.05372	0.05231	0.05538	0.05355	0.07732	0.09761	0.11177	0.13406
19	EPI_ISL_19080	Alaska	2008	Delta-Like	0.1207	0.05192	0.05052	0.05359	0.05176	0.07553	0.09541	0.11145	0.13132
20	EPI_ISL_19083	New York	2008	Delta-Like	0.12049	0.05326	0.05186	0.05492	0.05309	0.07857	0.09942	0.11547	0.1317
21	EPI_ISL_19089	New Jersey	2008	Delta-Like	0.12103	0.0539	0.0525	0.05556	0.05373	0.0792	0.09959	0.11413	0.13133
22	EPI_ISL_19754	Florida	2008	Delta-Like	0.12066	0.0539	0.0525	0.05556	0.05373	0.07874	0.09959	0.11564	0.13244
23	EPI_ISL_19755	Louisiana	2008	Delta-Like	0.12103	0.0539	0.0525	0.05556	0.05373	0.0792	0.09959	0.11413	0.13133
24	EPI_ISL_19757	South Dakota	2008	Delta-Like	0.12103	0.0539	0.0525	0.05556	0.05373	0.0792	0.09959	0.11413	0.13133
25	EPI_ISL_19758	New York	2008	Delta-Like	0.12231	0.0539	0.0525	0.05556	0.05373	0.07922	0.0977	0.11215	0.13255
26	EPI_ISL_19761	Memphis	2008	Delta-Like	0.12058	0.0539	0.0525	0.05556	0.05373	0.07921	0.09903	0.11526	0.13097
27	EPI_ISL_19764	Hawaii	2008	Delta-Like	0.12113	0.0539	0.0525	0.05556	0.05373	0.07921	0.10006	0.11612	0.13188
28	EPI_ISL_19765	Mississippi	2008	Delta-Like	0.11934	0.05258	0.05118	0.05424	0.05242	0.07789	0.09716	0.11304	0.13427
29	EPI_ISL_19766	Wyoming	2008	Delta-Like	0.12429	0.0539	0.0525	0.05556	0.05373	0.0792	0.09862	0.11316	0.13154
30	EPI_ISL_19772	North Carolina	2008	Delta-Like	0.12244	0.05361	0.0525	0.05556	0.05373	0.07892	0.09768	0.11291	0.13281
31	EPI_ISL_19774	Georgia	2008	Delta-Like	0.12352	0.0539	0.0525	0.05556	0.05373	0.07921	0.0988	0.11428	0.13253
32	EPI_ISL_19775	California	2008	Delta-Like	0.12487	0.0539	0.0525	0.05556	0.05373	0.07921	0.09909	0.11534	0.13134
33	EPI_ISL_19777	Nebraska	2008	Delta-Like	0.12012	0.05298	0.05177	0.05483	0.05301	0.07828	0.09868	0.11322	0.13117
34	EPI_ISL_19778	Illinois	2008	Delta-Like	0.11896	0.05295	0.05154	0.05461	0.05279	0.07824	0.09768	0.11391	0.13162
35	EPI_ISL_20793	New York	2008	Delta-Like	0.12457	0.0536	0.05221	0.05527	0.05344	0.07891	0.0988	0.11504	0.13161
36	EPI_ISL_21336	Mississippi	2008	Delta-Like	0.11786	0.05361	0.0525	0.0551	0.05327	0.07864	0.09904	0.11283	0.1304
37	EPI_ISL_22788	Florida	2008	Delta-Like	0.12222	0.05447	0.05307	0.05422	0.05286	0.08062	0.09776	0.1138	0.13274
38	EPI_ISL_23892	Montana	2008	Delta-Like	0.12162	0.0539	0.0525	0.05556	0.05373	0.07921	0.10006	0.11631	0.13114
39	EPI_ISL_25763	Idaho	2008	Delta-Like	0.12394	0.0539	0.0525	0.05575	0.05392	0.07892	0.09722	0.11329	0.13188
40	EPI_ISL_25764	Washington	2008	Delta-Like	0.12113	0.0539	0.0525	0.05556	0.05373	0.07921	0.10006	0.11612	0.13188
41	EPI_ISL_25789	Texas	2008	Delta-Like	0.12438	0.0539	0.0525	0.05556	0.05373	0.07921	0.09909	0.11515	0.13227
42	EPI_ISL_25790	Texas	2008	Delta-Like	0.12316	0.0539	0.0525	0.05556	0.05373	0.07864	0.09852	0.11477	0.1305
43	EPI_ISL_25815	Texas	2008	Delta-Like	0.12091	0.05228	0.05106	0.05413	0.05231	0.07625	0.09586	0.11136	0.13134
44	EPI_ISL_62779	Boston	2008	Delta-Like	0.12162	0.0539	0.0525	0.05556	0.05373	0.07921	0.10006	0.11631	0.13114
45	EPI_ISL_62780	Boston	2008	Delta-Like	0.11834	0.0541	0.05269	0.05576	0.05393	0.07642	0.09786	0.11333	0.13142
46	EPI_ISL_62785	Boston	2008	Delta-Like	0.12162	0.0539	0.0525	0.05556	0.05373	0.07921	0.10006	0.11631	0.13114
47	EPI_ISL_62798	Boston	2008	Delta-Like	0.12257	0.05326	0.05286	0.05593	0.0541	0.07737	0.09679	0.11304	0.13105
48	EPI_ISL_62839	District of Columbia	2008	Delta-Like	0.12162	0.0539	0.0525	0.05556	0.05373	0.07921	0.10006	0.11631	0.13114
49	EPI_ISL_62923	New Jersey	2008	Delta-Like	0.12149	0.05232	0.05091	0.05398	0.05216	0.07582	0.0957	0.11194	0.13183
50	EPI_ISL_95933	New York	2008	Delta-Like	0.12392	0.0536	0.05221	0.05527	0.05344	0.07892	0.09721	0.11327	0.13179
51	EPI_ISL_160962	New York	2009	Delta-Like	0.12295	0.0539	0.0525	0.05556	0.05373	0.07921	0.09765	0.1137	0.1322
52	EPI_ISL_160966	New York	2009	Delta-Like	0.11819	0.0512	0.04981	0.05287	0.05105	0.07446	0.0929	0.10895	0.13252
53	EPI_ISL_160971	New York	2009	Delta-Like	0.12295	0.0539	0.0525	0.05556	0.05373	0.07921	0.09765	0.1137	0.1322
54	EPI_ISL_160975	New York	2009	Delta-Like	0.12295	0.0539	0.0525	0.05556	0.05373	0.07921	0.09765	0.1137	0.1322
55	EPI_ISL_28375	Washington	2009	Delta-Like	0.1196	0.05141	0.05	0.05307	0.05125	0.07588	0.09431	0.11037	0.1315
56	EPI_ISL_33686	Tennessee	2009	Delta-Like	0.12295	0.0539	0.0525	0.05556	0.05373	0.07921	0.09765	0.1137	0.13286
57	EPI_ISL_33696	Ohio	2009	Delta-Like	0.12295	0.0539	0.0525	0.05556	0.05373	0.07921	0.09765	0.1137	0.13287
58	EPI_ISL_33699	Massachusetts	2009	Delta-Like	0.12083	0.0539	0.0525	0.05556	0.05373	0.07921	0.09554	0.1116	0.13381
59	EPI_ISL_33712	Indiana	2009	Delta-Like	0.12257	0.0539	0.0525	0.05556	0.05373	0.07921	0.09765	0.11333	0.13249
60	EPI_ISL_33716	West Virginia	2009	Delta-Like	0.12295	0.0539	0.0525	0.05556	0.05373	0.07921	0.09765	0.1137	0.13286
61	EPI_ISL_33717	West Virginia	2009	Delta-Like	0.12295	0.0539	0.0525	0.05556	0.05373	0.07921	0.09765	0.1137	0.13286
62	EPI_ISL_33737	Oregon	2009	Delta-Like	0.12201	0.0539	0.0525	0.05556	0.05373	0.07921	0.09765	0.1137	0.13276
63	EPI_ISL_33764	Kentucky	2009	Delta-Like	0.12007	0.05361	0.0525	0.05556	0.05373	0.07892	0.09605	0.1113	0.13409
64	EPI_ISL_33780	Hawaii	2009	Delta-Like	0.12295	0.0539	0.0525	0.05556	0.05373	0.07921	0.09765	0.1137	0.13287
65	EPI_ISL_33784	Hawaii	2009	Delta-Like	0.12051	0.0527	0.051	0.05361	0.05178	0.07724	0.09521	0.11127	0.13318
66	EPI_ISL_33795	Virginia	2009	Delta-Like	0.12295	0.0539	0.0525	0.05556	0.05373	0.07921	0.09765	0.1137	0.13287
67	EPI_ISL_33796	New York	2009	Delta-Like	0.12209	0.0539	0.0525	0.05556	0.05373	0.07835	0.0968	0.11285	0.13267
68	EPI_ISL_33803	Montana	2009	Delta-Like	0.12202	0.0539	0.0525	0.05556	0.05373	0.07828	0.09672	0.11277	0.13268
69	EPI_ISL_33806	Virginia	2009	Delta-Like	0.12295	0.0539	0.0525	0.05556	0.05373	0.07921	0.09765	0.1137	0.13286
70	EPI_ISL_33807	Washington	2009	Delta-Like	0.11936	0.05361	0.0525	0.05556	0.05373	0.07892	0.09593	0.10947	0.13166
71	EPI_ISL_33811	New York	2009	Delta-Like	0.11993	0.0521	0.05069	0.05376	0.05193	0.07685	0.09388	0.10976	0.13354
72	EPI_ISL_34741	Utah	2009	Delta-Like	0.12124	0.0539	0.0525	0.05556	0.05373	0.07864	0.09708	0.11313	0.13209
73	EPI_ISL_34745	Wisconsin	2009	Delta-Like	0.12183	0.0539	0.0525	0.05556	0.05373	0.07921	0.09765	0.1137	0.13322
74	EPI_ISL_34746	Wisconsin	2009	Delta-Like	0.12079	0.0539	0.0525	0.05556	0.05373	0.07921	0.0966	0.11265	0.13193
75	EPI_ISL_62483	New York	2009	Delta-Like	0.12295	0.0539	0.0525	0.05556	0.05373	0.07921	0.09765	0.1137	0.1322
76	EPI_ISL_77943	California	2009	Delta-Like	0.12229	0.0539	0.0525	0.05556	0.05373	0.07921	0.09606	0.11194	0.13173
77	EPI_ISL_80767	California	2009	Delta-Like	0.11875	0.0539	0.0525	0.05556	0.05373	0.0794	0.09745	0.11351	0.13203
78	EPI_ISL_80773	California	2009	Delta-Like	0.12183	0.0539	0.0525	0.05556	0.05373	0.07921	0.09765	0.11343	0.13106
79	EPI_ISL_80781	California	2009	Delta-Like	0.11847	0.0539	0.0525	0.05556	0.05373	0.0794	0.09867	0.11472	0.13296
80	EPI_ISL_80785	California	2009	Delta-Like	0.11875	0.0539	0.0525	0.05556	0.05373	0.0794	0.09745	0.11351	0.13203
81	EPI_ISL_80802	California	2009	Delta-Like	0.11847	0.0539	0.0525	0.05556	0.05373	0.0794	0.09867	0.11472	0.13296
82	EPI_ISL_87186	Boston	2009	Delta-Like	0.12065	0.05326	0.05286	0.05593	0.0541	0.07737	0.09535	0.1114	0.13191
83	EPI_ISL_87187	Boston	2009	Delta-Like	0.12021	0.0525	0.05174	0.05481	0.05298	0.07647	0.09492	0.11097	0.13106
84	EPI_ISL_87189	Boston	2009	Delta-Like	0.12295	0.0539	0.0525	0.05556	0.05373	0.07921	0.09765	0.1137	0.1322
85	EPI_ISL_87193	Boston	2009	Delta-Like	0.12295	0.0539	0.0525	0.05556	0.05373	0.07921	0.09765	0.1137	0.1322
86	EPI_ISL_87203	Boston	2009	Delta-Like	0.12295	0.0539	0.0525	0.05556	0.05373	0.07921	0.09765	0.1137	0.1322
87	EPI_ISL_87204	Boston	2009	Delta-Like	0.1211	0.05446	0.05306	0.05612	0.05429	0.07835	0.0958	0.11185	0.13139
88	EPI_ISL_87207	Boston	2009	Delta-Like	0.12267	0.0539	0.0525	0.05556	0.05373	0.07921	0.09886	0.11491	0.13314
89	EPI_ISL_87214	Boston	2009	Delta-Like	0.1224	0.0539	0.0525	0.05556	0.05373	0.07921	0.0971	0.11315	0.13362
90	EPI_ISL_87215	Boston	2009	Delta-Like	0.12083	0.0539	0.0525	0.05556	0.05373	0.07921	0.09554	0.1116	0.13315
91	EPI_ISL_87229	Boston	2009	Delta-Like	0.12135	0.0539	0.0525	0.05556	0.05373	0.07921	0.09765	0.11211	0.1312
92	EPI_ISL_87230	Boston	2009	Delta-Like	0.12086	0.0539	0.0525	0.05556	0.05373	0.07885	0.09719	0.11155	0.13345
93	EPI_ISL_87232	Boston	2009	Delta-Like	0.12151	0.05266	0.05125	0.05432	0.05249	0.07779	0.09622	0.11228	0.13224
94	EPI_ISL_87236	Boston	2009	Delta-Like	0.12114	0.0539	0.0525	0.05556	0.05373	0.07885	0.0969	0.11069	0.13371
95	EPI_ISL_89589	Boston	2009	Delta-Like	0.12248	0.0539	0.0525	0.0551	0.05327	0.07921	0.09718	0.11323	0.13239
96	EPI_ISL_89590	Boston	2009	Delta-Like	0.12344	0.0539	0.0525	0.05556	0.05373	0.07885	0.09864	0.11299	0.13374
97	EPI_ISL_89592	Boston	2009	Delta-Like	0.12295	0.0539	0.0525	0.05556	0.05373	0.07921	0.09765	0.1137	0.1322
98	EPI_ISL_89595	Boston	2009	Delta-Like	0.12295	0.0539	0.0525	0.05556	0.05373	0.07921	0.09765	0.1137	0.1322
99	EPI_ISL_89602	Boston	2009	Delta-Like	0.12295	0.0539	0.0525	0.05556	0.05373	0.07921	0.09765	0.1137	0.1322
100	EPI_ISL_91038	California	2009	Delta-Like	0.11875	0.0539	0.0525	0.05556	0.05373	0.0794	0.09745	0.11351	0.13203
101	EPI_ISL_127640	South Carolina	2010	PDM-09	0.05102	0.11965	0.10945	0.10147	0.10415	0.05643	0.05278	0.0541	0.12564
102	EPI_ISL_158603	Tennessee	2010	PDM-09	0.053	0.11838	0.10818	0.1021	0.10544	0.0568	0.05476	0.05609	0.12616
103	EPI_ISL_158605	Tennessee	2010	PDM-09	0.0506	0.11771	0.10856	0.10058	0.10345	0.05679	0.05236	0.05369	0.12524
104	EPI_ISL_70323	Iowa	2010	PDM-09	0.05241	0.11978	0.10928	0.1013	0.10398	0.05753	0.05417	0.0555	0.12614
105	EPI_ISL_71341	Alabama	2010	PDM-09	0.05138	0.12	0.1098	0.10182	0.1045	0.05679	0.05314	0.05446	0.12551
106	EPI_ISL_71356	California	2010	PDM-09	0.05241	0.12132	0.1111	0.10313	0.10581	0.05783	0.05417	0.0555	0.12589
107	EPI_ISL_71371	Georgia	2010	PDM-09	0.05241	0.12132	0.1111	0.10313	0.10581	0.05783	0.05417	0.0555	0.12589
108	EPI_ISL_71387	Kentucky	2010	PDM-09	0.05241	0.12085	0.11092	0.10294	0.10562	0.05783	0.05417	0.0555	0.12597
109	EPI_ISL_71390	Maryland	2010	PDM-09	0.05196	0.11755	0.10734	0.09936	0.10204	0.05737	0.05343	0.05505	0.12631
110	EPI_ISL_71392	Massachusetts	2010	PDM-09	0.05241	0.12073	0.11053	0.10255	0.10524	0.05783	0.05417	0.0555	0.12614
111	EPI_ISL_71407	New Mexico	2010	PDM-09	0.04976	0.1145	0.10817	0.10019	0.10287	0.05519	0.05153	0.05285	0.12643
112	EPI_ISL_71411	North Carolina	2010	PDM-09	0.04986	0.11566	0.10919	0.10121	0.10389	0.05575	0.05162	0.05295	0.12491
113	EPI_ISL_71418	South Carolina	2010	PDM-09	0.05299	0.12018	0.11139	0.10342	0.1061	0.05841	0.05475	0.05608	0.1259
114	EPI_ISL_71424	Texas	2010	PDM-09	0.0527	0.11859	0.10838	0.1023	0.10346	0.05848	0.05464	0.05578	0.12544
115	EPI_ISL_71446	Wyoming	2010	PDM-09	0.05031	0.11779	0.10759	0.09973	0.10279	0.05561	0.05207	0.0534	0.12622
116	EPI_ISL_73399	Alabama	2010	PDM-09	0.05091	0.12105	0.11084	0.1008	0.10348	0.05707	0.05268	0.054	0.12555
117	EPI_ISL_73409	New York	2010	PDM-09	0.05241	0.11892	0.10871	0.10286	0.10389	0.05783	0.05417	0.0555	0.12718
118	EPI_ISL_73411	Utah	2010	PDM-09	0.0527	0.12018	0.11168	0.10371	0.10639	0.05811	0.05446	0.05578	0.12643
119	EPI_ISL_73413	Georgia	2010	PDM-09	0.05241	0.11987	0.10967	0.10169	0.10437	0.05783	0.05417	0.0555	0.12522
120	EPI_ISL_73414	Georgia	2010	PDM-09	0.05241	0.12215	0.11081	0.10284	0.10552	0.05783	0.05417	0.0555	0.12466
121	EPI_ISL_73415	Georgia	2010	PDM-09	0.05241	0.12132	0.1111	0.10313	0.10581	0.05783	0.05417	0.0555	0.12589
122	EPI_ISL_73418	Georgia	2010	PDM-09	0.05241	0.11962	0.11034	0.10236	0.10504	0.05783	0.05417	0.0555	0.12588
123	EPI_ISL_74075	Kentucky	2010	PDM-09	0.05299	0.11914	0.11037	0.10239	0.10506	0.05841	0.05475	0.05608	0.12625
124	EPI_ISL_74132	New York	2010	PDM-09	0.04932	0.1145	0.10486	0.09688	0.09955	0.05365	0.05109	0.05241	0.12726
125	EPI_ISL_76240	New York	2010	PDM-09	0.05016	0.11814	0.10793	0.09996	0.10263	0.05529	0.05192	0.05325	0.12522
126	EPI_ISL_76245	New York	2010	PDM-09	0.05326	0.11764	0.10743	0.10117	0.1025	0.0583	0.05464	0.05634	0.1257
127	EPI_ISL_76744	California	2010	PDM-09	0.05241	0.12132	0.1111	0.10313	0.10581	0.05783	0.05417	0.0555	0.12589
128	EPI_ISL_77415	South Carolina	2010	PDM-09	0.05102	0.11992	0.10972	0.10174	0.10442	0.05643	0.05278	0.0541	0.12534
129	EPI_ISL_77416	South Carolina	2010	PDM-09	0.05102	0.11965	0.10945	0.10147	0.10415	0.05643	0.05278	0.0541	0.12564
130	EPI_ISL_77645	New Mexico	2010	PDM-09	0.05138	0.11717	0.10698	0.09917	0.10167	0.05679	0.05314	0.05446	0.12411
131	EPI_ISL_77663	Virginia	2010	PDM-09	0.05195	0.1216	0.11138	0.1024	0.10508	0.0581	0.05371	0.05504	0.12628
132	EPI_ISL_77665	Delaware	2010	PDM-09	0.05102	0.11992	0.10972	0.10174	0.10442	0.05643	0.05278	0.0541	0.12534
133	EPI_ISL_77671	Iowa	2010	PDM-09	0.05299	0.11625	0.10659	0.09861	0.10129	0.05841	0.05475	0.05608	0.12462
134	EPI_ISL_77676	Florida	2010	PDM-09	0.04864	0.11409	0.10387	0.09554	0.09822	0.0547	0.05059	0.05173	0.12828
135	EPI_ISL_77677	Florida	2010	PDM-09	0.04778	0.11323	0.10284	0.09451	0.09719	0.05385	0.04973	0.05086	0.12877
136	EPI_ISL_77708	Washington	2010	PDM-09	0.05044	0.10873	0.1021	0.09525	0.09859	0.0555	0.05183	0.05354	0.1267
137	EPI_ISL_77727	Kentucky	2010	PDM-09	0.05241	0.1199	0.10996	0.10286	0.10553	0.05696	0.05417	0.0555	0.12565
138	EPI_ISL_79346	Florida	2010	PDM-09	0.05241	0.12215	0.11081	0.10284	0.10552	0.05783	0.05417	0.0555	0.12466
139	EPI_ISL_79702	Florida	2010	PDM-09	0.05319	0.11508	0.10656	0.10105	0.10239	0.05708	0.05457	0.05628	0.1249
140	EPI_ISL_79716	Wisconsin	2010	PDM-09	0.05146	0.11661	0.10667	0.09981	0.10249	0.05536	0.05284	0.05455	0.12395
141	EPI_ISL_84180	Pennsylvania	2010	PDM-09	0.05146	0.1134	0.10619	0.09933	0.10201	0.05536	0.05284	0.05455	0.12304
142	EPI_ISL_84181	Pennsylvania	2010	PDM-09	0.0504	0.11235	0.10513	0.09828	0.10096	0.0543	0.05179	0.05348	0.12286
143	EPI_ISL_84182	Oregon	2010	PDM-09	0.04948	0.11335	0.10391	0.09783	0.10117	0.05317	0.05124	0.05256	0.12551
144	EPI_ISL_84183	California	2010	PDM-09	0.05271	0.11534	0.10676	0.10068	0.10402	0.0564	0.05447	0.0558	0.12583
145	EPI_ISL_84194	New Hampshire	2010	PDM-09	0.05231	0.11773	0.10885	0.10199	0.10467	0.05592	0.05369	0.0554	0.12402
146	EPI_ISL_86013	Wisconsin	2010	PDM-09	0.051	0.1166	0.10667	0.09909	0.10177	0.05536	0.05238	0.05409	0.12455
147	EPI_ISL_87665	Los Angeles	2010	PDM-09	0.05299	0.11953	0.11075	0.10342	0.1061	0.05841	0.05475	0.05608	0.12609
148	EPI_ISL_94987	Cambridge	2010	PDM-09	0.05298	0.12047	0.11026	0.10228	0.10496	0.05953	0.05474	0.05607	0.12721
149	EPI_ISL_94988	District of Columbia	2010	PDM-09	0.05091	0.11776	0.10756	0.09958	0.10226	0.05485	0.0512	0.05252	0.12712
150	EPI_ISL_94989	District of Columbia	2010	PDM-09	0.05045	0.11576	0.10555	0.0997	0.10073	0.0544	0.05074	0.05207	0.1269
151	EPI_ISL_336589	Montana	2019	PDM-09	0.05254	0.10332	0.11567	0.11675	0.11978	0.05719	0.05421	0.05562	0.12454
152	EPI_ISL_338673	South Dakota	2019	PDM-09	0.05254	0.10332	0.11567	0.11675	0.11978	0.05719	0.05421	0.05562	0.12454
153	EPI_ISL_339579	Colorado	2019	PDM-09	0.05254	0.10197	0.11433	0.11541	0.11842	0.05719	0.05421	0.05562	0.12425
154	EPI_ISL_339588	California	2019	PDM-09	0.05311	0.10247	0.11483	0.1159	0.11892	0.0589	0.05477	0.05619	0.12587
155	EPI_ISL_339609	Missouri	2019	PDM-09	0.05254	0.10332	0.11567	0.11675	0.11978	0.05719	0.05421	0.05562	0.12454
156	EPI_ISL_339622	Massachusetts	2019	PDM-09	0.05254	0.10332	0.11567	0.11675	0.11978	0.05719	0.05421	0.05562	0.12454
157	EPI_ISL_339630	Colorado	2019	PDM-09	0.05018	0.09937	0.11173	0.1128	0.11582	0.05485	0.05186	0.05327	0.12469
158	EPI_ISL_340945	Louisiana	2019	PDM-09	0.05254	0.10332	0.11567	0.11675	0.11978	0.05719	0.05421	0.05562	0.12454
159	EPI_ISL_340982	Wyoming	2019	PDM-09	0.05254	0.10238	0.11472	0.1158	0.11883	0.05719	0.05421	0.05562	0.12472
160	EPI_ISL_341000	Maine	2019	PDM-09	0.05225	0.10274	0.1151	0.11617	0.1192	0.0569	0.05392	0.05534	0.12416
161	EPI_ISL_342326	Colorado	2019	PDM-09	0.05187	0.10266	0.11501	0.11609	0.11911	0.05653	0.05355	0.05497	0.12493
162	EPI_ISL_342333	Nevada	2019	PDM-09	0.05254	0.10238	0.11472	0.1158	0.11883	0.05719	0.05421	0.05562	0.12472
163	EPI_ISL_344801	Iowa	2019	PDM-09	0.05254	0.10266	0.11501	0.11608	0.11911	0.05719	0.05421	0.05562	0.12516
164	EPI_ISL_344804	Arkansas	2019	PDM-09	0.05254	0.10257	0.11492	0.11599	0.11902	0.0572	0.05421	0.05562	0.12569
165	EPI_ISL_344814	Wisconsin	2019	PDM-09	0.05254	0.10256	0.11491	0.11599	0.11902	0.05719	0.05421	0.05562	0.12531
166	EPI_ISL_346013	Pennsylvania	2019	PDM-09	0.05254	0.10332	0.11567	0.11675	0.11978	0.05719	0.05421	0.05562	0.12454
167	EPI_ISL_346016	Maine	2019	PDM-09	0.05254	0.10332	0.11567	0.11675	0.11978	0.05719	0.05421	0.05562	0.12454
168	EPI_ISL_348070	Colorado	2019	PDM-09	0.05254	0.10218	0.11454	0.11562	0.11864	0.05719	0.05421	0.05562	0.12406
169	EPI_ISL_348103	Iowa	2019	PDM-09	0.05254	0.10236	0.11472	0.11578	0.11882	0.05577	0.05421	0.05562	0.12469
170	EPI_ISL_348244	Colorado	2019	PDM-09	0.05254	0.10245	0.1148	0.11675	0.11978	0.05632	0.05421	0.05562	0.12489
171	EPI_ISL_349793	Missouri	2019	PDM-09	0.05254	0.10332	0.11567	0.11675	0.11978	0.05719	0.05421	0.05562	0.12454
172	EPI_ISL_349805	North Dakota	2019	PDM-09	0.05254	0.10089	0.11324	0.11432	0.11735	0.05719	0.05421	0.05562	0.12352
173	EPI_ISL_349843	New Mexico	2019	PDM-09	0.05254	0.10266	0.11501	0.11608	0.11911	0.05719	0.05421	0.05562	0.12516
174	EPI_ISL_349846	Utah	2019	PDM-09	0.05254	0.10332	0.11567	0.11675	0.11978	0.05719	0.05421	0.05562	0.12454
175	EPI_ISL_349850	Colorado	2019	PDM-09	0.05254	0.10332	0.11567	0.11675	0.11978	0.05719	0.05421	0.05562	0.12454
176	EPI_ISL_353418	Maine	2019	PDM-09	0.0508	0.1012	0.11356	0.11463	0.11766	0.05545	0.05246	0.05389	0.1243
177	EPI_ISL_358684	Pennsylvania	2019	PDM-09	0.05254	0.10266	0.11501	0.11608	0.11911	0.05719	0.05421	0.05562	0.12516
178	EPI_ISL_358687	Pennsylvania	2019	PDM-09	0.05254	0.10332	0.11567	0.11675	0.11978	0.05719	0.05421	0.05562	0.12454
179	EPI_ISL_358817	Wisconsin	2019	PDM-09	0.05148	0.10226	0.11398	0.11505	0.11808	0.05614	0.05316	0.05457	0.12485
180	EPI_ISL_358836	Texas	2019	PDM-09	0.05254	0.10332	0.11567	0.11675	0.11978	0.05719	0.05421	0.05562	0.12454
181	EPI_ISL_358925	Michigan	2019	PDM-09	0.05282	0.10513	0.11358	0.11492	0.11827	0.05719	0.05421	0.05591	0.12455
182	EPI_ISL_359665	Michigan	2019	PDM-09	0.05254	0.10332	0.11567	0.11675	0.11978	0.05719	0.05421	0.05562	0.12454
183	EPI_ISL_359759	Wisconsin	2019	PDM-09	0.05254	0.10332	0.11567	0.11523	0.11826	0.05632	0.05421	0.05562	0.12471
184	EPI_ISL_365908	Florida	2019	PDM-09	0.05254	0.10332	0.11567	0.11675	0.11978	0.05719	0.05421	0.05562	0.12454
185	EPI_ISL_380364	Washington	2019	PDM-09	0.05254	0.10116	0.11351	0.11459	0.11762	0.05719	0.05421	0.05562	0.12448
186	EPI_ISL_380586	Wisconsin	2019	PDM-09	0.05254	0.10054	0.1129	0.11531	0.117	0.05701	0.05421	0.05562	0.12405
187	EPI_ISL_380589	Wisconsin	2019	PDM-09	0.05254	0.10054	0.1129	0.11513	0.11681	0.05701	0.05421	0.05562	0.12453
188	EPI_ISL_380809	Wisconsin	2019	PDM-09	0.05254	0.10054	0.1129	0.11531	0.117	0.05701	0.05421	0.05562	0.12405
189	EPI_ISL_380814	Wisconsin	2019	PDM-09	0.05254	0.10054	0.1129	0.11531	0.117	0.05701	0.05421	0.05562	0.12405
190	EPI_ISL_380820	Wisconsin	2019	PDM-09	0.05254	0.10054	0.1129	0.11531	0.117	0.05701	0.05421	0.05562	0.12405
191	EPI_ISL_380959	Michigan	2019	PDM-09	0.05283	0.10101	0.11337	0.11444	0.11747	0.0569	0.05392	0.05591	0.12513
192	EPI_ISL_366404	Arkansas	2019	PDM-09	0.05254	0.10332	0.11567	0.11675	0.11978	0.05719	0.05421	0.05562	0.12454
193	EPI_ISL_366416	Mississippi	2019	PDM-09	0.05254	0.10332	0.11567	0.11675	0.11978	0.05719	0.05421	0.05562	0.12454
194	EPI_ISL_366454	Texas	2019	PDM-09	0.05254	0.10332	0.11568	0.11675	0.11978	0.0572	0.05421	0.05562	0.12455
195	EPI_ISL_366577	South Dakota	2019	PDM-09	0.05254	0.10332	0.11567	0.11675	0.11978	0.05719	0.05421	0.05562	0.12454
196	EPI_ISL_366578	South Dakota	2019	PDM-09	0.05254	0.10332	0.11567	0.11675	0.11978	0.05719	0.05421	0.05562	0.12454
197	EPI_ISL_366642	Colorado	2019	PDM-09	0.05254	0.10332	0.11567	0.11675	0.11978	0.05719	0.05421	0.05562	0.12454
198	EPI_ISL_366878	California	2019	PDM-09	0.05254	0.10332	0.11567	0.11675	0.11978	0.05719	0.05421	0.05562	0.12454
199	EPI_ISL_369031	North Carolina	2019	PDM-09	0.05282	0.10332	0.11385	0.11492	0.11854	0.05719	0.05421	0.05591	0.12556
200	EPI_ISL_369708	Nevada	2019	PDM-09	0.05224	0.10217	0.11452	0.11559	0.11863	0.05689	0.05391	0.05533	0.125
201	EPI_ISL_369712	New Jersey	2019	PDM-09	0.04978	0.10057	0.11292	0.11399	0.11702	0.05444	0.05145	0.05288	0.12455
202	EPI_ISL_369811	Texas	2019	PDM-09	0.05254	0.10256	0.11491	0.11599	0.11902	0.05719	0.05421	0.05562	0.12531
203	EPI_ISL_369892	Colorado	2019	PDM-09	0.05254	0.10332	0.11567	0.11675	0.11978	0.05719	0.05421	0.05562	0.12454
204	EPI_ISL_369900	District of Columbia	2019	PDM-09	0.05254	0.10332	0.11567	0.11675	0.11978	0.05719	0.05421	0.05562	0.12454
205	EPI_ISL_369920	New Jersey	2019	PDM-09	0.05009	0.09984	0.1122	0.11327	0.1163	0.05474	0.05176	0.05317	0.12373
206	EPI_ISL_369926	New York	2019	PDM-09	0.05254	0.10266	0.11501	0.11608	0.11911	0.05719	0.05421	0.05562	0.12516
207	EPI_ISL_369979	Colorado	2019	PDM-09	0.05254	0.10332	0.11567	0.11675	0.11978	0.05719	0.05421	0.05562	0.12454
208	EPI_ISL_370028	Texas	2019	PDM-09	0.05254	0.10197	0.11433	0.11541	0.11842	0.05719	0.05421	0.05562	0.12425
209	EPI_ISL_370075	Oklahoma	2019	PDM-09	0.05227	0.09934	0.11169	0.11276	0.11579	0.05663	0.05365	0.05535	0.1243
210	EPI_ISL_370091	Texas	2019	PDM-09	0.05254	0.10256	0.11491	0.11599	0.11902	0.05719	0.05421	0.05562	0.12531
211	EPI_ISL_370092	Texas	2019	PDM-09	0.05254	0.10256	0.11491	0.11599	0.11902	0.05719	0.05421	0.05562	0.12531
212	EPI_ISL_370152	Ohio	2019	PDM-09	0.05254	0.10236	0.11472	0.11579	0.11882	0.05719	0.05421	0.05562	0.12462
213	EPI_ISL_370204	Texas	2019	PDM-09	0.05254	0.10256	0.11491	0.11599	0.11902	0.05719	0.05421	0.05562	0.12531
214	EPI_ISL_370499	Colorado	2019	PDM-09	0.05254	0.10197	0.11433	0.11541	0.11842	0.05719	0.05421	0.05562	0.12425
215	EPI_ISL_370500	Colorado	2019	PDM-09	0.0515	0.10228	0.11353	0.1146	0.11763	0.05615	0.05316	0.05459	0.12465
216	EPI_ISL_370501	Colorado	2019	PDM-09	0.05254	0.10284	0.1152	0.11627	0.1193	0.05719	0.05421	0.05562	0.1251
217	EPI_ISL_370526	South Dakota	2019	PDM-09	0.05224	0.10293	0.11529	0.11616	0.11843	0.05719	0.05391	0.05532	0.1252
218	EPI_ISL_370557	Texas	2019	PDM-09	0.05254	0.10332	0.11568	0.11675	0.11978	0.0572	0.05421	0.05562	0.12455
219	EPI_ISL_370602	New York	2019	PDM-09	0.05254	0.10332	0.11567	0.11675	0.11978	0.05719	0.05421	0.05562	0.12454
220	EPI_ISL_370618	Texas	2019	PDM-09	0.05254	0.10332	0.11567	0.11675	0.11978	0.05719	0.05421	0.05562	0.12454
221	EPI_ISL_371851	California	2019	PDM-09	0.05254	0.10332	0.11567	0.11675	0.11978	0.05719	0.05421	0.05562	0.12454
222	EPI_ISL_387193	Texas	2019	PDM-09	0.05254	0.10332	0.11567	0.11675	0.11978	0.05719	0.05421	0.05562	0.12454
223	EPI_ISL_387204	Colorado	2019	PDM-09	0.05254	0.10332	0.11567	0.11675	0.11978	0.05719	0.05421	0.05562	0.12454
224	EPI_ISL_387302	Washington	2019	PDM-09	0.05254	0.10332	0.11567	0.11675	0.11978	0.05719	0.05421	0.05562	0.12454
225	EPI_ISL_505747	California	2019	PDM-09	0.05032	0.10055	0.1129	0.11397	0.11701	0.05497	0.05199	0.0534	0.12499
226	EPI_ISL_409131	Delaware	2020	PDM-09	0.05225	0.09737	0.11105	0.11452	0.11859	0.05603	0.05391	0.05534	0.12735
227	EPI_ISL_409177	Arkansas	2020	PDM-09	0.051	0.10081	0.11403	0.11598	0.12157	0.0546	0.05267	0.05409	0.12534
228	EPI_ISL_409179	Maryland	2020	PDM-09	0.05226	0.0982	0.11152	0.11263	0.1167	0.05488	0.05392	0.05534	0.12559
229	EPI_ISL_409586	New York	2020	PDM-09	0.05225	0.09934	0.113	0.11647	0.12055	0.05603	0.05391	0.05534	0.12633
230	EPI_ISL_409716	Utah	2020	PDM-09	0.05225	0.09906	0.11273	0.1162	0.12027	0.05603	0.05391	0.05534	0.12556
231	EPI_ISL_409778	Texas	2020	PDM-09	0.05225	0.09856	0.11224	0.11335	0.11742	0.05469	0.05391	0.05534	0.12388
232	EPI_ISL_409784	California	2020	PDM-09	0.05225	0.09694	0.11062	0.11409	0.11815	0.05603	0.05391	0.05534	0.12687
233	EPI_ISL_410776	New Hampshire	2020	PDM-09	0.05225	0.10083	0.1145	0.11645	0.12204	0.05452	0.0526	0.05401	0.1276
234	EPI_ISL_410782	Connecticut	2020	PDM-09	0.05225	0.09933	0.113	0.11411	0.11818	0.05487	0.05391	0.05534	0.12437
235	EPI_ISL_410790	North Carolina	2020	PDM-09	0.05129	0.09836	0.11204	0.1155	0.11957	0.05743	0.05296	0.05438	0.12647
236	EPI_ISL_410813	Rhode Island	2020	PDM-09	0.05102	0.0994	0.11308	0.11654	0.12061	0.05527	0.05269	0.0541	0.12632
237	EPI_ISL_410816	New York	2020	PDM-09	0.05225	0.10215	0.11583	0.11749	0.12309	0.05585	0.05391	0.05534	0.12545
238	EPI_ISL_410824	Massachusetts	2020	PDM-09	0.05225	0.09934	0.113	0.11647	0.12055	0.05603	0.05391	0.05534	0.12633
239	EPI_ISL_410828	New York	2020	PDM-09	0.05225	0.10273	0.11641	0.11836	0.12394	0.05585	0.05391	0.05534	0.12564
240	EPI_ISL_410830	Wisconsin	2020	PDM-09	0.04833	0.09928	0.11297	0.11405	0.11945	0.05281	0.05001	0.05142	0.12629
241	EPI_ISL_410836	Wisconsin	2020	PDM-09	0.05225	0.10215	0.11582	0.11778	0.12336	0.05632	0.05391	0.05534	0.12581
242	EPI_ISL_410852	Rhode Island	2020	PDM-09	0.0514	0.1013	0.11498	0.11693	0.12251	0.05547	0.05307	0.05449	0.1261
243	EPI_ISL_412227	North Dakota	2020	PDM-09	0.05178	0.10041	0.11408	0.11603	0.12162	0.05391	0.05197	0.05339	0.1265
244	EPI_ISL_412247	District of Columbia	2020	PDM-09	0.05225	0.10215	0.11439	0.11634	0.12192	0.05632	0.05391	0.05534	0.12504
245	EPI_ISL_412261	Utah	2020	PDM-09	0.05225	0.10273	0.11641	0.11836	0.12394	0.05585	0.05391	0.05534	0.12564
246	EPI_ISL_413319	Arkansas	2020	PDM-09	0.051	0.10024	0.11347	0.11693	0.121	0.05479	0.05267	0.05409	0.12546
247	EPI_ISL_413328	Illinois	2020	PDM-09	0.05225	0.0984	0.11207	0.11319	0.11697	0.05487	0.05391	0.05534	0.12381
248	EPI_ISL_413781	Arizona	2020	PDM-09	0.05225	0.10273	0.11641	0.11836	0.12394	0.05585	0.05391	0.05534	0.12564
249	EPI_ISL_413789	Tennessee	2020	PDM-09	0.05225	0.10235	0.11602	0.11797	0.12356	0.05585	0.05391	0.05534	0.12572
250	EPI_ISL_413794	Louisiana	2020	PDM-09	0.05225	0.103	0.11668	0.11863	0.12422	0.05585	0.05391	0.05534	0.12573
251	EPI_ISL_413799	Utah	2020	PDM-09	0.05225	0.10101	0.11468	0.11663	0.12222	0.05585	0.05391	0.05534	0.12507
252	EPI_ISL_413807	Alabama	2020	PDM-09	0.05225	0.103	0.11668	0.11863	0.12422	0.05585	0.05391	0.05534	0.12573
253	EPI_ISL_414117	New York	2020	PDM-09	0.05195	0.10561	0.11928	0.11597	0.12156	0.0544	0.05362	0.05504	0.12646
254	EPI_ISL_414118	New York	2020	PDM-09	0.05225	0.0964	0.11008	0.11354	0.11761	0.05603	0.05391	0.05534	0.12567
255	EPI_ISL_414131	Ohio	2020	PDM-09	0.05225	0.09933	0.11299	0.11646	0.12054	0.05585	0.05391	0.05534	0.12546
256	EPI_ISL_414133	Oklahoma	2020	PDM-09	0.05225	0.09933	0.113	0.11411	0.11818	0.05487	0.05391	0.05534	0.12437
257	EPI_ISL_414174	Texas	2020	PDM-09	0.05195	0.10243	0.11611	0.11806	0.12364	0.05555	0.05362	0.05504	0.12583
258	EPI_ISL_414695	Alabama	2020	PDM-09	0.05225	0.10255	0.11623	0.11836	0.12376	0.05585	0.05391	0.05534	0.12546
259	EPI_ISL_414738	Illinois	2020	PDM-09	0.05225	0.09933	0.113	0.11647	0.12054	0.05603	0.05391	0.05534	0.12567
260	EPI_ISL_414761	Kansas	2020	PDM-09	0.05003	0.09807	0.11175	0.11284	0.11842	0.05363	0.0517	0.05312	0.12622
261	EPI_ISL_414776	Massachusetts	2020	PDM-09	0.05129	0.09836	0.11204	0.1155	0.11957	0.05743	0.05296	0.05438	0.12647
262	EPI_ISL_414796	New Jersey	2020	PDM-09	0.05225	0.10149	0.11516	0.11712	0.12271	0.05632	0.05391	0.05534	0.12683
263	EPI_ISL_414817	Ohio	2020	PDM-09	0.05225	0.103	0.11668	0.11863	0.12422	0.05585	0.05391	0.05534	0.12573
264	EPI_ISL_414837	South Carolina	2020	PDM-09	0.05225	0.10235	0.11602	0.11797	0.12356	0.05585	0.05391	0.05534	0.12572
265	EPI_ISL_414841	South Carolina	2020	PDM-09	0.05225	0.09933	0.113	0.11411	0.11818	0.05487	0.05391	0.05534	0.12437
266	EPI_ISL_414843	South Dakota	2020	PDM-09	0.04852	0.09976	0.11344	0.11452	0.11992	0.053	0.05019	0.05161	0.12546
267	EPI_ISL_414899	Texas	2020	PDM-09	0.05225	0.103	0.11668	0.11863	0.12394	0.05585	0.05391	0.05534	0.12573
268	EPI_ISL_414917	Utah	2020	PDM-09	0.05101	0.10139	0.11442	0.11637	0.12196	0.05461	0.05267	0.0541	0.12529
269	EPI_ISL_414920	Utah	2020	PDM-09	0.05225	0.10273	0.11641	0.11836	0.12394	0.05585	0.05391	0.05534	0.12564
270	EPI_ISL_415807	Texas	2020	PDM-09	0.05225	0.09933	0.113	0.11647	0.12054	0.05603	0.05391	0.05534	0.12567
271	EPI_ISL_415834	Montana	2020	PDM-09	0.05225	0.10235	0.11602	0.11797	0.12356	0.05585	0.05391	0.05534	0.12572
272	EPI_ISL_415842	Hawaii	2020	PDM-09	0.05225	0.10247	0.11615	0.1181	0.12368	0.05585	0.05391	0.05534	0.12702
273	EPI_ISL_415845	Arizona	2020	PDM-09	0.05225	0.10273	0.11641	0.11836	0.12394	0.05585	0.05391	0.05534	0.12564
274	EPI_ISL_416853	Connecticut	2020	PDM-09	0.05225	0.09846	0.11213	0.11561	0.11968	0.05603	0.05391	0.05534	0.12656
275	EPI_ISL_416867	Massachusetts	2020	PDM-09	0.05195	0.10561	0.11928	0.11597	0.12156	0.0544	0.05362	0.05504	0.12646
276	EPI_ISL_416874	Arkansas	2020	PDM-09	0.05082	0.09406	0.10774	0.1112	0.11527	0.0543	0.05249	0.05391	0.1276
277	EPI_ISL_416876	Illinois	2020	PDM-09	0.05225	0.103	0.11668	0.11863	0.12422	0.05585	0.05391	0.05534	0.12573
278	EPI_ISL_416901	Mississippi	2020	PDM-09	0.05284	0.09841	0.11211	0.11348	0.11832	0.05731	0.0545	0.05593	0.12642
279	EPI_ISL_416923	California	2020	PDM-09	0.05225	0.10273	0.11641	0.11836	0.12488	0.05585	0.05391	0.05534	0.12507
280	EPI_ISL_421163	New Jersey	2020	PDM-09	0.05179	0.09933	0.113	0.11546	0.11953	0.05603	0.05345	0.05487	0.12551
281	EPI_ISL_421167	Pennsylvania	2020	PDM-09	0.05225	0.10179	0.11545	0.11759	0.123	0.05585	0.05391	0.05534	0.12516
282	EPI_ISL_424687	Maryland	2020	PDM-09	0.05225	0.10094	0.11317	0.11512	0.12071	0.05632	0.05391	0.05534	0.12596
283	EPI_ISL_427816	Alabama	2020	PDM-09	0.05225	0.10235	0.11602	0.11797	0.12356	0.05585	0.05391	0.05534	0.12572
284	EPI_ISL_427840	Arkansas	2020	PDM-09	0.05225	0.10159	0.11527	0.11721	0.1228	0.05585	0.05391	0.05534	0.12592
285	EPI_ISL_427850	Delaware	2020	PDM-09	0.05225	0.09887	0.11227	0.11574	0.11981	0.05603	0.05391	0.05534	0.12571
286	EPI_ISL_427851	Delaware	2020	PDM-09	0.0518	0.10545	0.11999	0.11495	0.12054	0.05424	0.05347	0.05488	0.12636
287	EPI_ISL_427939	New Jersey	2020	PDM-09	0.05225	0.09933	0.113	0.11647	0.12054	0.05603	0.05391	0.05534	0.12567
288	EPI_ISL_427976	South Carolina	2020	PDM-09	0.05225	0.10273	0.11641	0.11836	0.12394	0.05585	0.05391	0.05534	0.12564
289	EPI_ISL_427980	South Carolina	2020	PDM-09	0.05225	0.09933	0.113	0.11411	0.11818	0.05487	0.05391	0.05534	0.12437
290	EPI_ISL_427988	South Dakota	2020	PDM-09	0.04795	0.099	0.11239	0.11318	0.11858	0.053	0.04962	0.05104	0.12525
291	EPI_ISL_428017	Texas	2020	PDM-09	0.05198	0.10273	0.11641	0.1175	0.12309	0.05558	0.05364	0.05507	0.12695
292	EPI_ISL_428033	Virginia	2020	PDM-09	0.05225	0.09694	0.11062	0.11409	0.11815	0.05603	0.05391	0.05534	0.12715
293	EPI_ISL_435174	Arizona	2020	PDM-09	0.05225	0.103	0.11668	0.11863	0.12422	0.05585	0.05391	0.05534	0.12573
294	EPI_ISL_435216	Montana	2020	PDM-09	0.05225	0.10235	0.11602	0.11797	0.12356	0.05585	0.05391	0.05534	0.12572
295	EPI_ISL_435231	Texas	2020	PDM-09	0.05094	0.09935	0.11302	0.11497	0.12056	0.05352	0.05112	0.05254	0.12413
296	EPI_ISL_435238	Texas	2020	PDM-09	0.05198	0.10273	0.11641	0.1175	0.12309	0.05558	0.05364	0.05507	0.12695
297	EPI_ISL_463762	Colorado	2020	PDM-09	0.05195	0.10243	0.11611	0.11806	0.12365	0.05555	0.05362	0.05504	0.12584
298	EPI_ISL_463774	Georgia	2020	PDM-09	0.05225	0.10235	0.11602	0.11797	0.12356	0.05585	0.05391	0.05534	0.12572
299	EPI_ISL_490932	Virginia	2020	PDM-09	0.05225	0.10149	0.11517	0.11712	0.1227	0.0549	0.05391	0.05534	0.12572
300	EPI_ISL_491749	Utah	2020	PDM-09	0.05225	0.10273	0.11641	0.11836	0.12394	0.05585	0.05391	0.05534	0.12564
A	MN416609	Heilongjiang	2016	Other	0.04831	0.03941	0.03818	0.04069	0.03858	0.05184	0.0464	0.04745	0.12648
B	MN416627	Jilin	2016	Other	0.04747	0.03806	0.03685	0.03935	0.03724	0.05149	0.04677	0.0478	0.12969
C	MN416643	Shandong	2016	Other	0.04831	0.03941	0.03818	0.04069	0.03858	0.05184	0.0464	0.04745	0.1263
D	MN416596	Hebei	2017	Other	0.04557	0.03666	0.03544	0.03795	0.03583	0.04908	0.04366	0.04469	0.1263
E	MN416586	Anhui	2018	Other	0.04568	0.04328	0.04205	0.04456	0.04245	0.05111	0.0448	0.04555	0.13189
F	MN416589	Beijing	2018	Other	0.04665	0.04217	0.04094	0.04317	0.04134	0.05092	0.04549	0.04653	0.13087
G	MN416620	Henan	2018	Other	0.04693	0.04093	0.04008	0.04259	0.04048	0.0528	0.04689	0.04793	0.12552
H	MN416626	Jiangsu	2018	Other	0.04568	0.04347	0.04224	0.04475	0.04264	0.05024	0.0448	0.04555	0.13007
