# Supplementary material for: H1N1 G4 swine influenza T cell epitope analysis in swine and human vaccines and circulating strains uncovers potential risk to swine and humans
Source: Influenza Other Respir Viruses. 2022 Oct 25;17(1):e13058. doi: 10.1111/irv.13058 (PMC9835423; doi:10.1111/irv.13058)
Supplement: Supplementary file 3 — Table S2 A. Average EpiCC score, and vaccine T cell epitope coverage of EU swine influenza vaccine strains compared with EU circulating and G4 strains for the whole proteome analysis. [file IRV-17-e13058-s001.xlsx]

## Sheet: EU Swine Flu Vaccines
Supplementary Table 2A. Average EpiCC score, and vaccine T cell epitope coverage of EU swine influenza vaccine strains compare to EU circulating and G4 strains for the whole proteome analysis.
Type	Reported Lineage	Antigen	Average of Total EpiCC Score (x10-2)		Average Maximum EpiCC Score (x10-2)	Vaccine Coverage (%)		Average of Total EpiCC Score (x10-2)		Average Maximum EpiCC Score (x10-2)	Vaccine Coverage (%)
			BK00	HL03		BK00	HL03	BK00	HL03		BK00	HL03
			against H1N1 IAV strains circulating in the US					against H1N1 G4 (swIAV/G4)
Surface antigen	Eurasian avian-like	HA	6.13	6.27	11.59	52.8904	54.0984	4.32	7.67	11.66	37.0497	65.7804
		NA	0.73	5.78	9.31	7.84103	62.0838	0.2	5.8	9.26	2.15983	62.635
Internal antigen	H1N1/pdm09	PB2	9.24	9.31	10.94	84.4607	85.1005	8.08	8.41	11.01	73.3878	76.3851
		PB1	10.43	9.95	12.15	85.8436	81.893	9.5	9.08	12.05	78.8382	75.3527
		PA	9.54	9.08	11.03	86.4914	82.3209	8.24	7.92	10.88	75.7353	72.7941
		NP	9.55	9.47	11.06	86.3472	85.6239	7.33	7.31	11.21	65.388	65.2096
		M1	10	10.31	11.75	85.1064	87.7447	10.03	10.28	11.57	86.6897	88.8505
		M2	8.47	6.07	10.94	77.4223	55.4845	6.79	3.81	9.57	70.9509	39.8119
	Triple-reassortant	NS1	8.86	8.58	12.89	68.7355	66.5632	4.79	4.78	12.98	36.9029	36.8259
		NS2	12.4	11.35	15.65	79.2332	72.524	9.15	9.28	14.76	61.9919	62.8726

## Sheet: Human Sesonal H1N1 Vaccines
Supplementary Table 2B. Average EpiCC score, and vaccine T cell epitope coverage of US human influenza vaccine strains compare to US human circulating IAV and G4 strains for the whole proteome analysis.
Type	Reported Lineage	Antigen	Average of Total EpiCC Score (x10-2)			Average Maximum EpiCC Score (x10-2)	Vaccine Coverage (%)			Average of Total EpiCC Score (x10-2)			Average Maximum EpiCC Score (x10-2)	Vaccine Coverage (%)
			BR07	CA09	MI15		BR07	CA09	MI15	BR07	CA09	MI15		BR07	CA09	MI15
			against H1N1 IAV strains circulating in the US							against H1N1 G4 (swIAV/G4)
Surface antigen	Eurasian avian-like	HA	7.94	8.94	9.09	12.76	62.2257	70.0627	71.2382	4.68	4.04	3.92	12.84	36.4486	31.4642	30.5296
		NA	5.98	6.85	7.01	10.52	56.8441	65.1141	66.635	3.37	6.53	5.61	10.36	32.529	63.0309	54.1506
Internal antigen	H1N1/pdm09	PB2	9.22	9.83	9.98	11.04	83.5145	89.0399	90.3986	8.26	10.34	9.71	10.91	75.7104	94.7754	89.0009
		PB1	9.22	10.44	10.45	11.42	80.7356	91.4186	91.5061	8.4	11.06	10.76	11.48	73.1707	96.3415	93.7282
		PA	8.51	10.02	10.22	10.84	78.5055	92.4354	94.2804	7.66	9.84	9.91	10.9	70.2752	90.2752	90.9174
		NP	7.23	9.46	9.08	10.5	68.8571	90.0952	86.4762	5.8	10.37	10.02	10.68	54.3071	97.0974	93.8202
		M1	9.69	10.32	10.26	11.91	81.3602	86.6499	86.1461	8.28	11.58	11.19	11.69	70.8298	99.059	95.7228
		M2	5.06	7.67	7.55	11.7	43.2479	65.5556	64.5299	1.41	10.36	9.99	11.65	12.103	88.927	85.7511
	Triple-reassortant	NS1	5.7	8.34	8.06	11.46	49.7382	72.7749	70.3316	4.25	5.16	4.12	11.76	36.1395	43.8776	35.034
		NS2	7.86	10.26	10.53	13.11	59.9542	78.2609	80.3204	5.75	8.6	8.6	12.69	45.3113	67.7699	67.7699
†Highlighted cells show T cell epitope coverage of at least 85%.
